# Supplementary material for: Si–O Bond Formation Mediated by an Osmium-Polyhydride: Dehydrogenative Silylation of Alcohols and Tandem Hydrosilylation/Dehydrogenative Silylation of Salicylaldehydes
Source: Inorg Chem. 2026 May 5;65(19):10734–48. doi: 10.1021/acs.inorgchem.6c01007 (PMC13188063; doi:10.1021/acs.inorgchem.6c01007)
Supplement: Supplementary file 2 [file ic6c01007_si_002.xyz]

92
 Complex 1
 H                 -0.50992700    0.23573800   -1.52047500
 H                  0.92338100    1.11034600   -1.18966100
 H                  0.08674400   -0.26915000    1.18272500
 H                  1.33018600   -0.85259900   -1.79232600
 H                  1.25930300   -1.64191000    0.23222000
 P                  2.75933000    0.39475300    0.32402000
 P                 -1.01621800   -2.04857200   -0.78940800
 C                  2.87347600    0.94114300    2.12240800
 H                  2.21343400    1.81549600    2.11408200
 C                  2.26610400   -0.05177600    3.12540000
 H                  2.10440500    0.45740600    4.08271000
 H                  2.92693700   -0.90124700    3.31453200
 C                  4.26592200    1.39291600    2.58759000
 H                  4.18735900    1.84907100    3.58158100
 H                  4.72001300    2.13494200    1.92543200
 H                  4.95416200    0.54674400    2.67456400
 C                  4.03609900   -0.96419200    0.00843000
 H                  3.68304300   -1.35907900   -0.95040800
 C                  3.95290900   -2.09831700    1.04152300
 H                  4.47074100   -2.98400500    0.65624700
 H                  2.92326800   -2.38548800    1.26540200
 H                  4.44290900   -1.81668300    1.97874400
 C                  5.49818000   -0.51686700   -0.15548400
 H                  5.89353900   -0.05338100    0.75232600
 H                  5.64247400    0.18155200   -0.98241300
 H                  6.11762900   -1.39682600   -0.36635100
 C                  3.46773300    1.86795500   -0.60353600
 H                  4.50109000    1.96207500   -0.25328300
 C                  3.49072000    1.62035700   -2.11975900
 H                  2.47575400    1.59066200   -2.52439000
 H                  3.97665300    0.67947800   -2.39272400
 H                  4.03265600    2.43460500   -2.61477500
 C                  2.73467800    3.17916100   -0.28862000
 H                  3.18952100    3.99498700   -0.86247800
 H                  2.79063700    3.45358700    0.76819300
 H                  1.67934600    3.12882900   -0.57186500
 C                 -0.16673400   -3.61370000   -1.43132900
 H                  0.53951300   -3.18075100   -2.14849300
 C                  0.65385000   -4.34672800   -0.36014400
 H                  0.01106300   -4.93976500    0.29729500
 H                  1.24130100   -3.66281000    0.25541100
 H                  1.35011600   -5.04001400   -0.84601700
 C                 -1.06080100   -4.62213200   -2.17331100
 H                 -0.43915000   -5.45006000   -2.53454900
 H                 -1.56244400   -4.19577900   -3.04445600
 H                 -1.82489700   -5.05310800   -1.52068100
 C                 -2.08272100   -2.47004100    0.70009300
 H                 -2.55837000   -1.50287600    0.89204700
 C                 -1.27179900   -2.81947500    1.95708100
 H                 -1.92544900   -2.75423600    2.83311700
 H                 -0.43913800   -2.13071900    2.10846800
 H                 -0.87337800   -3.83642200    1.91513200
 C                 -3.18825500   -3.51082000    0.46985500
 H                 -2.77727400   -4.51739600    0.34660600
 H                 -3.81445100   -3.28882500   -0.39820900
 H                 -3.84625900   -3.53279600    1.34643300
 C                 -2.27441300   -1.70092500   -2.14089300
 H                 -2.84629600   -2.62824600   -2.24879800
 C                 -1.59460300   -1.39187500   -3.48330000
 H                 -2.35743900   -1.28659900   -4.26349800
 H                 -0.89853700   -2.17302100   -3.80099800
 H                 -1.03232100   -0.45569100   -3.42940600
 C                 -3.24956100   -0.57956700   -1.76464300
 H                 -2.72586300    0.36959000   -1.62315900
 H                 -3.81123700   -0.79319300   -0.85264700
 H                 -3.97400700   -0.43924100   -2.57565100
 Os                 0.56507600   -0.27311900   -0.40812500
 Si                -0.72042600    1.50203800    0.68895300
 H                  1.30506600   -0.43880100    2.78284000
 H                  0.07525600    2.23631100    1.72816600
 C                 -2.28170200    0.99832200    1.67000900
 C                 -3.59004600    1.19482400    1.19626600
 C                 -2.13765600    0.35260900    2.91203800
 C                 -4.70232600    0.73865300    1.90988100
 H                 -3.74608800    1.71118800    0.25337600
 C                 -3.24118100   -0.09709500    3.63807800
 H                 -1.14107100    0.18489100    3.31610400
 C                 -4.53101500    0.08551600    3.13146400
 H                 -5.70188200    0.89663000    1.51260300
 H                 -3.09687300   -0.59202600    4.59523200
 H                 -5.39353800   -0.26999900    3.68874400
 C                 -1.31562300    2.93209300   -0.43667900
 C                 -1.90375800    4.05287200    0.18260500
 C                 -1.20884400    2.95785600   -1.83665500
 C                 -2.36243600    5.14385700   -0.55639900
 H                 -2.01088600    4.07175100    1.26532300
 C                 -1.66655200    4.04546900   -2.58727300
 H                 -0.75509700    2.11765400   -2.35285300
 C                 -2.24507400    5.14266700   -1.94885400
 H                 -2.81076200    5.99389700   -0.04830100
 H                 -1.56834600    4.03430600   -3.66998500
 H                 -2.60040000    5.99021200   -2.52890000
105
 TS(1-A)
 H                 -0.54878800   -2.67797900   -0.23597800
 H                 -0.43863800   -1.68392800    1.12436500
 H                  0.13987800    0.97931000   -1.30309600
 H                 -0.39686200   -1.95505600   -1.77130100
 H                  0.15665600   -0.02286400   -1.72298700
 P                 -2.59540700   -0.90932600   -0.55689200
 P                  2.00915900   -1.90371300   -0.33131000
 C                 -3.47417600    0.45543600    0.41193100
 H                 -2.89434600    0.46242900    1.33797500
 C                 -3.28078700    1.82223600   -0.25713700
 H                 -3.45899200    2.62408700    0.46833900
 H                 -3.98112100    1.96408300   -1.08658600
 C                 -4.94828500    0.25801000    0.79855200
 H                 -5.27630300    1.12304200    1.38834100
 H                 -5.10979200   -0.62724600    1.41794600
 H                 -5.60611600    0.18767700   -0.07172800
 C                 -3.20912100   -0.84494700   -2.34563000
 H                 -2.83504700   -1.80529300   -2.72137000
 C                 -2.53569500    0.24186000   -3.19784000
 H                 -2.79692000    0.09149100   -4.25269300
 H                 -1.44905600    0.20186700   -3.11089700
 H                 -2.86306800    1.24809500   -2.92356800
 C                 -4.73224600   -0.81131300   -2.53754200
 H                 -5.14909400    0.15865200   -2.24950300
 H                 -5.25336800   -1.58605100   -1.96832800
 H                 -4.97631900   -0.96487200   -3.59597600
 C                 -3.48641400   -2.44567300    0.08536700
 H                 -4.55604900   -2.22468700    0.00784900
 C                 -3.21017300   -3.70621700   -0.74529800
 H                 -2.13967900   -3.92796200   -0.78899800
 H                 -3.58130500   -3.62267400   -1.77098100
 H                 -3.71250800   -4.56691400   -0.28699100
 C                 -3.15711600   -2.69761000    1.56527900
 H                 -3.81642400   -3.47754500    1.96555600
 H                 -3.27910300   -1.80569400    2.18692700
 H                 -2.12337400   -3.03331300    1.67791600
 C                  2.31550000   -3.11153700   -1.75647500
 H                  1.47158400   -3.79699100   -1.61034900
 C                  2.13384600   -2.47939700   -3.14660000
 H                  3.01401300   -1.90384200   -3.44582700
 H                  1.26314800   -1.82195100   -3.18713500
 H                  1.99599900   -3.27059800   -3.89364100
 C                  3.61403700   -3.93033700   -1.71603900
 H                  3.58369200   -4.70411500   -2.49331100
 H                  3.77507700   -4.43716100   -0.76106400
 H                  4.48948800   -3.30680000   -1.91960000
 C                  3.40043300   -0.63353500   -0.30120300
 H                  3.04582900    0.04103100    0.48179000
 C                  3.45674100    0.17775400   -1.60324000
 H                  3.96346100    1.13143800   -1.42189500
 H                  2.45780300    0.38684600   -1.99136400
 H                  4.01700100   -0.35087400   -2.38031100
 C                  4.80687500   -1.10388400    0.09798900
 H                  5.23583500   -1.79525200   -0.63258500
 H                  4.83047600   -1.58811700    1.07728100
 H                  5.47048000   -0.23316600    0.15590400
 C                  2.40958600   -2.97220900    1.16855600
 H                  3.44735900   -3.30099400    1.04521300
 C                  1.51992500   -4.21998600    1.25287600
 H                  1.80805600   -4.82072400    2.12414200
 H                  1.60528700   -4.86188200    0.37113300
 H                  0.46879600   -3.94194600    1.36825000
 C                  2.31388000   -2.16191500    2.46772100
 H                  1.29022100   -1.81336900    2.62889100
 H                  2.96691300   -1.28636700    2.46802800
 H                  2.59646400   -2.78926600    3.32212200
 Os                -0.23018800   -1.11317000   -0.39410700
 Si                 0.15776100    2.03002500    1.05249100
 H                 -2.27215900    1.94139300   -0.65218400
 H                 -0.21764300    3.47555200    0.90834300
 C                  1.97165000    2.07182900    1.55136200
 C                  2.43226300    1.43151500    2.71428000
 C                  2.90677400    2.77280100    0.76909400
 C                  3.78187400    1.46623500    3.07055300
 H                  1.73188400    0.89139600    3.34452800
 C                  4.25771600    2.80847400    1.11923900
 H                  2.58222900    3.29016300   -0.12947100
 C                  4.69937900    2.14788900    2.26804700
 H                  4.11698000    0.95900400    3.97120100
 H                  4.96493200    3.34952500    0.49630700
 H                  5.75091200    2.17103900    2.54031600
 C                 -0.98263800    1.65898100    2.53340600
 C                 -1.75482800    2.70595400    3.06448200
 C                 -1.06821800    0.40201800    3.15549300
 C                 -2.58704800    2.50597000    4.16952700
 H                 -1.71318600    3.69015200    2.60366700
 C                 -1.88210400    0.19819900    4.26994400
 H                 -0.52345800   -0.43557400    2.73269900
 C                 -2.65104300    1.25059800    4.77561000
 H                 -3.18564000    3.32764700    4.55380200
 H                 -1.92957500   -0.78386700    4.73322200
 H                 -3.29931800    1.09043000    5.63284100
 O                  0.15868800    2.04671500   -0.87204900
 H                  0.09352200    0.38182700    0.63779500
 C                  0.21627800    3.11933100   -1.75631500
 C                  1.27215200    3.17673600   -2.66822400
 C                 -0.77895200    4.09885500   -1.74948700
 C                  1.32401300    4.22254400   -3.59068900
 H                  2.03738000    2.41018700   -2.64515100
 C                 -0.70629500    5.14741200   -2.66727900
 H                 -1.58999600    4.03889900   -1.03533200
 C                  0.33911500    5.21203400   -3.59095700
 H                  2.14100600    4.26393700   -4.30501800
 H                 -1.47612900    5.91347300   -2.66122200
 H                  0.38546400    6.02801100   -4.30568400
69
 Complex A
 H                  0.45630600   -0.08053900   -1.90048500
 H                 -0.00066600    1.64509400   -0.68509900
 H                  0.00025300   -1.63460200   -0.42036800
 H                  0.00026500    1.01615500    1.08468400
 H                  0.00006800   -0.77105400    1.20203500
 P                 -2.36610600    0.04999600    0.01429200
 P                  2.36607200    0.05000300    0.01405100
 C                 -3.31509400   -0.82712300   -1.36345200
 H                 -3.07239900   -0.18313900   -2.21876800
 C                 -2.77457600   -2.22520200   -1.69985600
 H                 -3.22667200   -2.57449500   -2.63618600
 H                 -3.02159200   -2.95579700   -0.92512500
 C                 -4.84300900   -0.86479200   -1.21350400
 H                 -5.29780000   -1.20612300   -2.15130400
 H                 -5.27652400    0.11088300   -0.97743400
 H                 -5.14731400   -1.56975200   -0.43402700
 C                 -2.90003600   -0.65215000    1.68408200
 H                 -2.16469100   -0.17998000    2.34635100
 C                 -2.67576700   -2.17026900    1.75924200
 H                 -2.71274900   -2.49854000    2.80475500
 H                 -1.70672800   -2.46052500    1.34630300
 H                 -3.45959100   -2.71410200    1.22203600
 C                 -4.30300600   -0.28776300    2.19368000
 H                 -5.09371200   -0.70983000    1.56841400
 H                 -4.46531300    0.79085000    2.25986600
 H                 -4.43551100   -0.69604700    3.20312000
 C                 -3.15828900    1.75791900    0.00220400
 H                 -4.22302100    1.61096600    0.21567700
 C                 -2.55926400    2.64861700    1.10066200
 H                 -1.50860400    2.86197100    0.88931400
 H                 -2.61241700    2.19262000    2.09390200
 H                 -3.10247800    3.60022500    1.14353300
 C                 -3.02890500    2.44198700   -1.36596200
 H                 -3.42274400    3.46370400   -1.30883700
 H                 -3.58846300    1.92325200   -2.15027300
 H                 -1.97957600    2.50327000   -1.67227500
 C                  2.90007100   -0.65115000    1.68423100
 H                  2.16442600   -0.17874700    2.34604200
 C                  2.67608000   -2.16928600    1.76032700
 H                  3.46001900   -2.71329500    1.22347800
 H                  1.70710900   -2.45995400    1.34752200
 H                  2.71310200   -2.49693400    2.80604200
 C                  4.30280100   -0.28633800    2.19409900
 H                  4.43467600   -0.69351900    3.20406900
 H                  4.46539400    0.79227700    2.25917900
 H                  5.09376000   -0.70929700    1.56973100
 C                  3.31523400   -0.82778900   -1.36313300
 H                  3.07297200   -0.18427900   -2.21893000
 C                  2.77459500   -2.22597800   -1.69888300
 H                  3.22720800   -2.57610900   -2.63465200
 H                  1.69005400   -2.22428300   -1.81999500
 H                  3.02082900   -2.95609100   -0.92344600
 C                  4.84309400   -0.86567000   -1.21264600
 H                  5.14699600   -1.57035400   -0.43278200
 H                  5.27669900    0.11003500   -0.97683700
 H                  5.29814200   -1.20747200   -2.15015300
 C                  3.15813600    1.75803600    0.00109200
 H                  4.22287100    1.61129400    0.21462900
 C                  2.55900500    2.64937900    1.09894500
 H                  3.10200100    3.60114100    1.14102000
 H                  2.61244300    2.19410800    2.09250500
 H                  1.50825800    2.86233500    0.88756700
 C                  3.02863600    2.44121000   -1.36747100
 H                  1.97928500    2.50230800   -1.67366500
 H                  3.58800700    1.92191600   -2.15154900
 H                  3.42255900    3.46293900   -1.31108700
 Os                 0.00003500    0.03117300   -0.21795400
 H                 -1.68996100   -2.22361200   -1.82022600
 H                 -0.45556800   -0.07986500   -1.90083200
94
 TS(A-1)
 H                 -0.21916700    0.07286600    2.64739000
 H                  0.44821900   -0.56739200   -1.16218500
 H                  1.78228000    1.44573100    1.14011100
 H                  1.80727600    0.44331200   -1.69217800
 H                  2.48891600    1.48423800   -0.56675100
 P                 -0.19903300    2.24955600   -0.83466700
 P                  2.87586200   -1.14745400    0.34554100
 C                 -1.50710900    2.66196900    0.46724900
 H                 -1.91462700    1.66488000    0.67389200
 C                 -0.90133000    3.17896100    1.78221600
 H                 -1.62851800    3.05456000    2.59250900
 H                 -0.66247300    4.24474600    1.71734200
 C                 -2.67843000    3.55820300    0.03681000
 H                 -3.41493700    3.60096600    0.84699200
 H                 -3.19837300    3.18844400   -0.85036500
 H                 -2.35161800    4.58231400   -0.16483800
 C                  0.71901400    3.81999800   -1.34856300
 H                  1.42441600    3.40201800   -2.07821400
 C                  1.55905600    4.42363200   -0.21203700
 H                  2.29369600    5.12295100   -0.62954100
 H                  2.09621000    3.65664200    0.34930000
 H                  0.93734600    4.98872500    0.48863300
 C                 -0.09786200    4.91620200   -2.04827500
 H                 -0.80214500    5.39575300   -1.36241200
 H                 -0.66168500    4.54879400   -2.90947800
 H                  0.57901000    5.69834100   -2.41403000
 C                 -1.25309600    1.89026500   -2.35400100
 H                 -1.85358800    2.78574500   -2.54863900
 C                 -0.37812600    1.61321900   -3.58451200
 H                  0.25210900    0.73450700   -3.41812900
 H                  0.27406500    2.45494200   -3.83721900
 H                 -1.01292000    1.41634900   -4.45703100
 C                 -2.20345400    0.71283600   -2.10149900
 H                 -2.79794700    0.50678900   -2.99984500
 H                 -2.90209500    0.90329400   -1.28299600
 H                 -1.63643400   -0.18909900   -1.86040400
 C                  4.63300300   -0.60779400   -0.09623900
 H                  4.48070500   -0.29728600   -1.13775500
 C                  5.09468100    0.63817100    0.67711100
 H                  5.42115500    0.38325300    1.68944900
 H                  4.30627900    1.38961700    0.75206900
 H                  5.95253300    1.09079400    0.16513800
 C                  5.72736100   -1.68475000   -0.07351900
 H                  6.65515200   -1.27107400   -0.48790000
 H                  5.47452000   -2.56777500   -0.66589600
 H                  5.94971200   -2.01351400    0.94571500
 C                  2.82553100   -1.74158700    2.14382600
 H                  1.75494400   -1.96063900    2.25425600
 C                  3.16661800   -0.62987700    3.14972500
 H                  2.78253300   -0.89584000    4.14178900
 H                  2.73980900    0.33392300    2.86327600
 H                  4.24902300   -0.50365000    3.24600700
 C                  3.60227000   -3.02165900    2.48939800
 H                  4.68284400   -2.87061700    2.41605500
 H                  3.33726800   -3.87104000    1.85519200
 H                  3.38611600   -3.31086400    3.52543600
 C                  2.70497600   -2.76659000   -0.60383700
 H                  3.52103100   -3.42197700   -0.28028400
 C                  2.83274600   -2.53916600   -2.11659200
 H                  2.72373800   -3.49260800   -2.64767300
 H                  3.80207000   -2.11684400   -2.39885600
 H                  2.05135700   -1.86011400   -2.47000700
 C                  1.36999200   -3.45229900   -0.28263100
 H                  0.53687800   -2.80029200   -0.55390100
 H                  1.26729200   -3.71132500    0.77553400
 H                  1.27294000   -4.38065500   -0.85807800
 Os                 1.28503500    0.52046100   -0.18982700
 Si                -2.19444200   -1.80628000    1.08468700
 H                  0.01151800    2.64555000    2.05525600
 H                 -0.96680700   -1.18921100    0.52303300
 C                 -3.35979300   -0.47175700    1.72036800
 C                 -3.16527300    0.11004000    2.98664900
 C                 -4.40688500    0.02272300    0.92121700
 C                 -3.97119200    1.16020400    3.43033900
 H                 -2.37798000   -0.25960700    3.63952000
 C                 -5.21721200    1.07059800    1.36178600
 H                 -4.59389200   -0.41805800   -0.05411300
 C                 -4.99728000    1.64458800    2.61575900
 H                 -3.80184300    1.59633100    4.41083600
 H                 -6.01857700    1.43870800    0.72734900
 H                 -5.62588500    2.46126300    2.95933900
 C                 -2.99496500   -2.82424900   -0.27401100
 C                 -2.35645900   -2.99197100   -1.51611900
 C                 -4.25217900   -3.42952700   -0.08824700
 C                 -2.94911900   -3.74132400   -2.53441900
 H                 -1.39019600   -2.52931200   -1.69459900
 C                 -4.84715400   -4.17894200   -1.10354000
 H                 -4.77916200   -3.30897000    0.85573600
 C                 -4.19477500   -4.33636900   -2.32900600
 H                 -2.43951900   -3.85707100   -3.48698000
 H                 -5.81841200   -4.63801000   -0.94090100
 H                 -4.65806800   -4.91837500   -3.12090300
 H                  0.44995300    0.30964100    2.41616700
 H                 -1.78027400   -2.64587700    2.24443300
108
 TS(1-A)b
 H                 -1.57867400   -2.32926800   -0.01829900
 H                 -1.31827100   -1.18464100    1.25349300
 H                  0.38707300    0.74867400   -1.23269100
 H                 -0.90600900   -1.94338900   -1.57297400
 H                  0.21493000   -0.29462400   -1.56781200
 P                 -2.81119000   -0.09748500   -0.95298300
 P                  1.07467800   -2.42749800    0.33472600
 C                 -3.34493400    1.65774400   -0.47395300
 H                 -2.95819400    1.72429700    0.54402200
 C                 -2.62057300    2.72586300   -1.30410900
 H                 -2.69600500    3.69872000   -0.80539900
 H                 -3.06593700    2.83052800   -2.29866200
 C                 -4.84675600    1.98120500   -0.40575500
 H                 -4.96744000    3.01808200   -0.06793800
 H                 -5.38416500    1.35310800    0.30819300
 H                 -5.34375600    1.89376000   -1.37552800
 C                 -3.07063700   -0.27391900   -2.82200400
 H                 -2.97637000   -1.36051900   -2.93568900
 C                 -1.94627200    0.34401400   -3.66781200
 H                 -2.06042600    0.03198700   -4.71354600
 H                 -0.96497000    0.01623900   -3.32187000
 H                 -1.97292900    1.43733300   -3.65283000
 C                 -4.44276900    0.15217900   -3.36321500
 H                 -4.55885900    1.24017700   -3.34669200
 H                 -5.27631400   -0.28477800   -2.80669200
 H                 -4.54585600   -0.16674200   -4.40796400
 C                 -4.26910000   -1.10185000   -0.28911100
 H                 -5.17110700   -0.59185200   -0.64259200
 C                 -4.31805600   -2.54237900   -0.81532500
 H                 -3.40420300   -3.08908500   -0.56593200
 H                 -4.45535800   -2.58850600   -1.89970100
 H                 -5.16258700   -3.07224700   -0.35762000
 C                 -4.28415100   -1.09217800    1.24713200
 H                 -5.21373400   -1.54407600    1.61481400
 H                 -4.21390800   -0.08388200    1.66545300
 H                 -3.44271800   -1.66713700    1.64164400
 C                  1.17449700   -3.87252800   -0.88803800
 H                  0.11161900   -4.12787500   -0.97176900
 C                  1.63861500   -3.42690700   -2.28375000
 H                  2.72725300   -3.32126300   -2.32599800
 H                  1.18590200   -2.47766700   -2.58061100
 H                  1.35929400   -4.18302100   -3.02766500
 C                  1.93287400   -5.13584500   -0.45354300
 H                  1.81456300   -5.91133300   -1.22096700
 H                  1.56197500   -5.55481900    0.48513400
 H                  3.00487400   -4.95567200   -0.34036500
 C                  2.79864500   -1.69480700    0.54678700
 H                  2.62472500   -0.98139700    1.35824600
 C                  3.24228700   -0.87373500   -0.67042900
 H                  4.14802300   -0.30995700   -0.42603700
 H                  2.48098300   -0.15635300   -0.97103200
 H                  3.47169000   -1.50513800   -1.53243900
 C                  3.92119600   -2.64439200    0.98965200
 H                  4.23393000   -3.30734500    0.17716900
 H                  3.64855000   -3.26472300    1.84784000
 H                  4.79803000   -2.05428300    1.28190800
 C                  0.83217000   -3.33384800    1.97058500
 H                  1.66256000   -4.04298800    2.05898200
 C                 -0.48138100   -4.12952400    1.99719700
 H                 -0.53168700   -4.72873000    2.91465100
 H                 -0.58378500   -4.81454000    1.15028000
 H                 -1.34135000   -3.45531200    1.98416900
 C                  0.89318200   -2.37332000    3.16417000
 H                  0.13924000   -1.58661200    3.06462400
 H                  1.86886200   -1.89312500    3.26466900
 H                  0.69401700   -2.91878400    4.09507400
 Os                -0.71293900   -0.99133400   -0.25760000
 Si                 0.55816200    2.13437600    0.84545100
 H                 -1.56206000    2.49891500   -1.42868400
 H                  0.91598000    3.56958000    0.54132400
 C                  2.05447000    1.56616400    1.83340500
 C                  1.92266800    0.99224000    3.10901300
 C                  3.35206500    1.77192600    1.33439900
 C                  3.04458600    0.62138600    3.85269200
 H                  0.93500500    0.82563300    3.52704600
 C                  4.47680200    1.38995200    2.06705900
 H                  3.49147700    2.21794600    0.35454400
 C                  4.32519600    0.80945100    3.32832500
 H                  2.91788100    0.17861200    4.83682500
 H                  5.46944000    1.54513300    1.65283400
 H                  5.19902900    0.51224300    3.90159000
 C                 -0.98166700    2.47202500    1.89374000
 C                 -1.46903300    3.78860000    1.96339500
 C                 -1.63840800    1.48836900    2.65452300
 C                 -2.58621900    4.10862600    2.73990900
 H                 -0.97718600    4.57409800    1.39531400
 C                 -2.73499800    1.80672700    3.45507800
 H                 -1.31659600    0.45557000    2.57771800
 C                 -3.22042500    3.11735300    3.48950300
 H                 -2.95766000    5.12963700    2.76075400
 H                 -3.22401700    1.02862400    4.03490100
 H                 -4.08837100    3.36244300    4.09554400
 O                  0.70216500    1.80511800   -0.93982300
 C                  1.05297900    2.72061600   -2.01965600
 H                  0.38621000    2.46758300   -2.84890400
 H                  0.82213000    3.73138600   -1.67976200
 H                 -0.04833200    0.40839500    0.67190700
 C                  2.49744000    2.57492300   -2.41131800
 C                  2.90419000    1.48579800   -3.19277000
 C                  3.45634000    3.49015500   -1.96202300
 C                  4.25005900    1.30710200   -3.50915800
 H                  2.16392800    0.76987200   -3.54079300
 C                  4.80451200    3.31473000   -2.28024900
 H                  3.14615500    4.33501300   -1.35296300
 C                  5.20300600    2.22067900   -3.05056000
 H                  4.55558000    0.45580200   -4.11023300
 H                  5.54112500    4.02947900   -1.92515400
 H                  6.25185200    2.08120800   -3.29587100
105
 TS(A-3)
 H                 -0.31415000    0.03429200   -2.05123500
 H                  1.11039600    0.29992900    1.51288400
 H                  2.37000100    0.54245700   -1.56965000
 H                  2.78965400    0.74176700    1.40517400
 H                  3.46752400    0.91167600   -0.12018000
 P                  2.58720300   -1.79676900    0.15433000
 P                  1.29695100    2.75432400    0.01480100
 C                  1.57280600   -2.87283300   -1.02975400
 H                  0.56491800   -2.47179500   -0.87085400
 C                  1.93739800   -2.61812900   -2.50081100
 H                  1.12784500   -2.97493400   -3.14820300
 H                  2.84344700   -3.16490400   -2.78144200
 C                  1.50819800   -4.38432400   -0.75745800
 H                  0.82500200   -4.84742700   -1.47878600
 H                  1.12797600   -4.62370900    0.23789800
 H                  2.48394800   -4.86440100   -0.87134200
 C                  4.42545000   -2.10804300   -0.15096400
 H                  4.86484900   -1.56274800    0.69405900
 C                  4.95893500   -1.44058100   -1.42840200
 H                  6.05574600   -1.43781100   -1.40745000
 H                  4.61244600   -0.41019600   -1.52092100
 H                  4.65247800   -1.98128000   -2.32791400
 C                  4.89100300   -3.56952300   -0.07668200
 H                  4.53898100   -4.14179900   -0.94054000
 H                  4.55702700   -4.08302600    0.82917300
 H                  5.98719900   -3.60986700   -0.08885800
 C                  2.31483700   -2.66262600    1.80756000
 H                  2.60276500   -3.71085700    1.67117400
 C                  3.18948100   -2.05717000    2.91383700
 H                  2.99051000   -0.98612500    3.02152700
 H                  4.25895800   -2.18905700    2.72400700
 H                  2.96714100   -2.54038500    3.87306500
 C                  0.83626000   -2.61483000    2.22189100
 H                  0.68617100   -3.19434200    3.14094100
 H                  0.16457500   -3.02442000    1.46179300
 H                  0.53414300   -1.58273600    2.41563300
 C                  2.72912400    3.95544800   -0.25484300
 H                  3.36159800    3.70387000    0.60628200
 C                  3.55466800    3.64656400   -1.51369400
 H                  3.04487600    3.97733000   -2.42270700
 H                  3.76077900    2.57944000   -1.61133200
 H                  4.51128500    4.18110300   -1.46405000
 C                  2.39615600    5.45289700   -0.18644600
 H                  3.32464000    6.03713700   -0.17533800
 H                  1.82869500    5.72766200    0.70687400
 H                  1.82525000    5.77445600   -1.06282100
 C                 -0.06424300    3.09145800   -1.25726100
 H                 -0.74544900    2.25387300   -1.06394100
 C                  0.43838100    2.94351700   -2.70233800
 H                 -0.41367100    2.79547200   -3.37653600
 H                  1.11682500    2.09540900   -2.81830400
 H                  0.96095100    3.84666700   -3.03328800
 C                 -0.87367700    4.38997900   -1.10970400
 H                 -0.25957300    5.27822900   -1.28153100
 H                 -1.34331000    4.49447700   -0.12838900
 H                 -1.67770600    4.40001800   -1.85566000
 C                  0.51991900    3.41071800    1.60162600
 H                  0.23136500    4.45053700    1.41239700
 C                  1.51586800    3.38764600    2.76922700
 H                  1.02192700    3.72383200    3.68904200
 H                  2.37472700    4.04476400    2.60183900
 H                  1.88967400    2.37278800    2.93750400
 C                 -0.73932400    2.61103400    1.96638300
 H                 -0.47351700    1.57744900    2.19725100
 H                 -1.48255100    2.58975400    1.16427900
 H                 -1.22096000    3.04523900    2.85064200
 Os                 1.95348300    0.48028900    0.07475800
 Si                -2.10480400   -0.76610300    0.17152900
 H                  2.10338800   -1.55879100   -2.71162100
 H                 -0.69746100   -0.50593100    0.52903600
 C                 -2.26271300   -2.43978000   -0.65663600
 C                 -2.05560700   -2.59123000   -2.04068400
 C                 -2.48853400   -3.59658700    0.11107900
 C                 -2.07132500   -3.85362600   -2.63592300
 H                 -1.88198600   -1.71507600   -2.65871900
 C                 -2.49908400   -4.86138200   -0.48000800
 H                 -2.66132200   -3.50992400    1.18105200
 C                 -2.28973100   -4.99120100   -1.85448500
 H                 -1.91204700   -3.94991800   -3.70625700
 H                 -2.67478500   -5.74326200    0.12953300
 H                 -2.29983200   -5.97452900   -2.31608900
 C                 -3.15516900   -0.63401000    1.70942200
 C                 -2.53408400   -0.46213900    2.95999100
 C                 -4.56102400   -0.70519100    1.66727600
 C                 -3.28915600   -0.36331900    4.13005200
 H                 -1.45105900   -0.40460100    3.02213100
 C                 -5.31736400   -0.59866900    2.83401800
 H                 -5.07163100   -0.83686800    0.71711500
 C                 -4.68188900   -0.42836700    4.06685200
 H                 -2.79137900   -0.23200900    5.08670800
 H                 -6.40138300   -0.64880400    2.78284700
 H                 -5.27202200   -0.34738900    4.97551900
 O                 -2.44572800    0.45105700   -0.94450800
 H                  0.40516000   -0.16405900   -2.08598200
 C                 -3.68663100    0.91660100   -1.31299300
 C                 -4.02455800    2.23416000   -0.99149900
 C                 -4.58085200    0.11145000   -2.02724900
 C                 -5.26247100    2.74413100   -1.38158400
 H                 -3.31303500    2.83782700   -0.43893500
 C                 -5.82003500    0.63141000   -2.40625600
 H                 -4.30134000   -0.90601600   -2.27849300
 C                 -6.16645800    1.94586200   -2.08693200
 H                 -5.52147100    3.76833300   -1.12866500
 H                 -6.51394000    0.00375300   -2.95824800
 H                 -7.13049700    2.34531600   -2.38670000
103
 Complex 3
 H                  0.04985700    1.01213600    1.60672500
 H                  0.34706200    0.00016700   -1.00352700
 H                  2.19733100    1.03103500    1.50122400
 H                  2.14619500    0.82657300   -0.70854200
 P                  2.54575600   -1.44892800    0.23793600
 P                  0.65149100    2.73093400   -0.08566000
 C                  2.27561900   -2.44515800   -1.33394500
 H                  1.18915800   -2.56349200   -1.31077400
 C                  2.61323500   -1.63347500   -2.59245200
 H                  2.19802500   -2.13734100   -3.47238700
 H                  3.69519600   -1.55185800   -2.74017300
 C                  2.88787700   -3.85248100   -1.41491900
 H                  2.48858800   -4.35325900   -2.30472300
 H                  2.63331900   -4.47950300   -0.55719800
 H                  3.97586400   -3.83294200   -1.51076700
 C                  4.35968400   -0.93626800    0.36635800
 H                  4.42279400   -0.64022200    1.41967800
 C                  4.74526600    0.30016800   -0.45665500
 H                  5.80300100    0.53175200   -0.28138700
 H                  4.15532500    1.16856700   -0.16651700
 H                  4.61683400    0.14196100   -1.53115500
 C                  5.36681900   -2.07128700    0.11864900
 H                  5.43843800   -2.31057500   -0.94650500
 H                  5.12896800   -2.99149700    0.65825100
 H                  6.36300900   -1.75116200    0.44540400
 C                  2.43158500   -2.73944600    1.60293000
 H                  3.18142600   -3.49657900    1.34900100
 C                  2.77558500   -2.17036700    2.98658600
 H                  2.11758100   -1.33555100    3.24630900
 H                  3.80959700   -1.82139600    3.05608100
 H                  2.64346000   -2.95185000    3.74378100
 C                  1.05631500   -3.41750300    1.63097500
 H                  1.06267100   -4.22884800    2.36823200
 H                  0.77506500   -3.84677500    0.66773300
 H                  0.27415900   -2.71188000    1.92323900
 C                  2.28815300    3.65703100   -0.29005400
 H                  2.89938700    3.18326900    0.48567600
 C                  2.94978700    3.37854700   -1.64888900
 H                  2.47260200    3.95692500   -2.44583700
 H                  2.91543400    2.32243900   -1.92464300
 H                  4.00303500    3.67952600   -1.61262600
 C                  2.26233300    5.17215900   -0.02690800
 H                  3.27552700    5.57228800   -0.15309400
 H                  1.94256000    5.42563100    0.98599500
 H                  1.61506300    5.70368300   -0.72925800
 C                 -0.42445100    3.05776000   -1.59097700
 H                 -1.36630100    2.61579300   -1.25687200
 C                 -0.00847000    2.27440600   -2.84526300
 H                 -0.84274200    2.26963100   -3.55633800
 H                  0.23757500    1.23782700   -2.61098500
 H                  0.85059900    2.72494100   -3.34934700
 C                 -0.65812300    4.53756600   -1.92838300
 H                  0.24229000    5.00895700   -2.33409600
 H                 -0.99347400    5.12596500   -1.06976000
 H                 -1.43676900    4.61373500   -2.69662500
 C                 -0.21543600    3.69637600    1.27279800
 H                 -0.19367300    4.74117800    0.94516000
 C                  0.53650600    3.58975500    2.60841200
 H                  0.08178200    4.26860100    3.33931000
 H                  1.59598200    3.84772700    2.52556400
 H                  0.48074500    2.57276400    3.00493400
 C                 -1.68131200    3.28093700    1.45140600
 H                 -1.76168300    2.22468200    1.72101100
 H                 -2.28074000    3.44574000    0.55322200
 H                 -2.12888700    3.86892800    2.26140200
 Os                 1.03511700    0.41085900    0.45188400
 Si                -1.16720100   -0.55797700    0.07635800
 H                  2.19241200   -0.62614500   -2.55288200
 H                  0.80683300   -0.55512000    1.74574100
 C                 -1.29916400   -2.06894100   -1.08827400
 C                 -1.05860900   -1.88017500   -2.46366500
 C                 -1.53994700   -3.38367100   -0.65686100
 C                 -1.04566100   -2.94691800   -3.36226800
 H                 -0.86479600   -0.87772100   -2.83815400
 C                 -1.51718100   -4.46282300   -1.54638300
 H                 -1.74193800   -3.57494400    0.39265000
 C                 -1.26700100   -4.24832000   -2.90191100
 H                 -0.85805700   -2.76620800   -4.41763500
 H                 -1.69737400   -5.46976100   -1.17875500
 H                 -1.24890000   -5.08485500   -3.59519600
 C                 -2.16541000   -1.05160700    1.63044100
 C                 -1.75639300   -0.77452300    2.94658100
 C                 -3.41831600   -1.67841900    1.46928000
 C                 -2.54988100   -1.10692800    4.04790400
 H                 -0.79959100   -0.29251000    3.11771000
 C                 -4.21944000   -2.01126300    2.56265200
 H                 -3.78029600   -1.90993400    0.47181500
 C                 -3.78596700   -1.72662700    3.85890900
 H                 -2.20128200   -0.88078800    5.05249800
 H                 -5.18161600   -2.49008600    2.40097600
 H                 -4.40582400   -1.98562500    4.71321100
 O                 -2.16503700    0.61999700   -0.69976600
 C                 -3.51334100    0.58732300   -0.90894100
 C                 -4.38470600    1.14625100    0.03654000
 C                 -4.03126400    0.04865100   -2.09439600
 C                 -5.75829500    1.15902400   -0.20324000
 H                 -3.97220400    1.54768900    0.95481300
 C                 -5.40771900    0.06400600   -2.32331200
 H                 -3.34787600   -0.38468800   -2.81550500
 C                 -6.27823200    0.61809200   -1.38185500
 H                 -6.42518700    1.59013100    0.53864700
 H                 -5.79988500   -0.35998100   -3.24393900
 H                 -7.34881200    0.62804000   -1.56423700
92
 TS(1-B)
 H                 -0.05676200    0.22521200   -1.69612800
 H                  0.88245700    0.67888500   -1.46426200
 H                  0.03533200   -0.31534400    1.24557600
 H                  1.31086800   -1.40951900   -1.50265800
 H                  0.98774700   -1.83742300    0.54394400
 P                  2.79523000    0.09449400    0.30880200
 P                 -1.34115200   -1.90338200   -0.75557500
 C                  3.01908200    0.78286700    2.04766800
 H                  2.46927000    1.72704400    1.97313500
 C                  2.31754900   -0.04119800    3.13825900
 H                  2.26292800    0.55088100    4.05942600
 H                  2.86000600   -0.96083800    3.37148800
 C                  4.46364600    1.10322300    2.45902500
 H                  4.45869500    1.66555900    3.40046400
 H                  4.99506800    1.71087800    1.72134200
 H                  5.04328400    0.19151700    2.63134400
 C                  3.95046400   -1.39046100    0.09434500
 H                  3.56172000   -1.82087500   -0.83476300
 C                  3.76643400   -2.44064500    1.20044300
 H                  4.22747700   -3.38526800    0.88936800
 H                  2.71319300   -2.63705000    1.41375100
 H                  4.25586100   -2.13081900    2.12902200
 C                  5.44623900   -1.09156600   -0.10121700
 H                  5.89392000   -0.61460200    0.77427500
 H                  5.64680700   -0.45951200   -0.96922600
 H                  5.97929700   -2.03628600   -0.26315300
 C                  3.60660800    1.40886700   -0.76332300
 H                  4.65186500    1.45682300   -0.44011300
 C                  3.57857300    1.01320600   -2.24757100
 H                  2.55690500    1.03033800   -2.63824500
 H                  3.98061200    0.01332000   -2.43297900
 H                  4.17160500    1.72743800   -2.83050000
 C                  2.98060300    2.79654300   -0.57264200
 H                  3.47590700    3.51593100   -1.23540600
 H                  3.08378700    3.17185300    0.44907000
 H                  1.91716600    2.79611500   -0.82703300
 C                 -0.77492300   -3.60042600   -1.37873400
 H                 -0.02724900   -3.30071000   -2.12181500
 C                 -0.04464100   -4.42749400   -0.31029400
 H                 -0.74817500   -4.87913900    0.39524700
 H                  0.67521600   -3.82995700    0.25239700
 H                  0.50135900   -5.24631800   -0.79352800
 C                 -1.83053600   -4.47129400   -2.08004300
 H                 -1.34867200   -5.38115100   -2.45797000
 H                 -2.29750700   -3.97871600   -2.93610300
 H                 -2.62416500   -4.78714500   -1.39787400
 C                 -2.51239400   -2.12042500    0.69924700
 H                 -2.79663100   -1.08038100    0.88635100
 C                 -1.81626400   -2.62301200    1.97313600
 H                 -2.46626200   -2.43541900    2.83442100
 H                 -0.86807000   -2.11292800    2.15025000
 H                 -1.62333700   -3.69841600    1.93215000
 C                 -3.79695100   -2.92230400    0.44260100
 H                 -3.59514200   -3.99283600    0.34205400
 H                 -4.34111900   -2.59317500   -0.44659300
 H                 -4.47141900   -2.79810100    1.29809200
 C                 -2.48741100   -1.34961400   -2.13880400
 H                 -3.21603200   -2.15751200   -2.26213300
 C                 -1.73515900   -1.17988800   -3.46623400
 H                 -2.44512800   -0.93069800   -4.26339300
 H                 -1.19722700   -2.08228700   -3.76986600
 H                 -1.00423400   -0.36741500   -3.40723500
 C                 -3.25168700   -0.07009400   -1.78242700
 H                 -2.56909800    0.76274600   -1.60115600
 H                 -3.87808300   -0.18576900   -0.89540100
 H                 -3.90539500    0.21419800   -2.61573500
 Os                 0.55384300   -0.49284600   -0.31384400
 Si                -0.50124100    1.51352200    0.67909600
 H                  1.30094200   -0.31385700    2.85109900
 H                  0.36384300    2.16834700    1.71483300
 C                 -2.14391600    1.31279500    1.63634100
 C                 -3.38284800    1.76562600    1.15172100
 C                 -2.14186700    0.65316600    2.87962200
 C                 -4.56974100    1.54014700    1.85510500
 H                 -3.42510300    2.30133000    0.20754500
 C                 -3.31913500    0.43196300    3.59516600
 H                 -1.20274700    0.28958600    3.29233100
 C                 -4.54238600    0.86694500    3.07745700
 H                 -5.51441000    1.89354500    1.44940100
 H                 -3.28441800   -0.08185100    4.55256700
 H                 -5.46327900    0.68965900    3.62646700
 C                 -0.83131100    2.99434500   -0.49704700
 C                 -1.05038500    4.24965500    0.10499800
 C                 -0.88623600    2.94520800   -1.89912100
 C                 -1.30953400    5.39363400   -0.65064700
 H                 -1.01792200    4.33500500    1.18913700
 C                 -1.14719100    4.08385900   -2.66737200
 H                 -0.72116600    2.00457100   -2.41512100
 C                 -1.35917500    5.31376800   -2.04452000
 H                 -1.47111300    6.34674100   -0.15356300
 H                 -1.18282000    4.00780500   -3.75124600
 H                 -1.55934400    6.20188800   -2.63777400
92
 Complex B
 H                  0.01313100    0.21990800   -1.72946900
 H                  0.86949100    0.61481700   -1.51214200
 H                  0.01355200   -0.31580000    1.25793400
 H                  1.27958700   -1.50794000   -1.43995300
 H                  0.91023600   -1.85050300    0.61365200
 P                  2.79230400    0.01963500    0.30653500
 P                 -1.40468100   -1.86502200   -0.74807800
 C                  3.04879200    0.76199200    2.01901700
 H                  2.53633700    1.72385000    1.91194300
 C                  2.31844500    0.00455000    3.13849500
 H                  2.29317500    0.62764600    4.04028100
 H                  2.82248100   -0.92947200    3.39920800
 C                  4.50524200    1.04102800    2.41857000
 H                  4.52314300    1.64085100    3.33646900
 H                  5.06048300    1.59642700    1.65754500
 H                  5.04824700    0.11482700    2.62869500
 C                  3.90288600   -1.50600000    0.14304800
 H                  3.50145300   -1.95513600   -0.77162300
 C                  3.68488500   -2.51298900    1.28258200
 H                  4.11850300   -3.48078300    1.00494800
 H                  2.62556800   -2.67073900    1.49826500
 H                  4.18056500   -2.18720700    2.20232600
 C                  5.40722400   -1.26104700   -0.06102900
 H                  5.87074300   -0.77093600    0.79871000
 H                  5.62695800   -0.66342600   -0.94861600
 H                  5.91022800   -2.22673000   -0.19299800
 C                  3.64135700    1.27017000   -0.81301300
 H                  4.68898500    1.29966200   -0.49521300
 C                  3.59688700    0.82225100   -2.28191000
 H                  2.57511200    0.85342900   -2.67157500
 H                  3.97054500   -0.19447300   -2.43151400
 H                  4.20719600    1.49774000   -2.89255300
 C                  3.05565200    2.68099200   -0.66988100
 H                  3.56380600    3.36193300   -1.36287100
 H                  3.17851600    3.09051300    0.33646600
 H                  1.98988300    2.70097100   -0.91360200
 C                 -0.89270900   -3.57808700   -1.37608000
 H                 -0.15053800   -3.29821800   -2.13242400
 C                 -0.16242700   -4.41879300   -0.31844500
 H                 -0.86135400   -4.84256000    0.40863000
 H                  0.58904700   -3.83856000    0.22027600
 H                  0.34592100   -5.25835300   -0.80734000
 C                 -1.97896800   -4.42592200   -2.05824200
 H                 -1.52225400   -5.34225900   -2.45155000
 H                 -2.45586900   -3.92022800   -2.90120400
 H                 -2.76287900   -4.73144600   -1.36032700
 C                 -2.58825300   -2.05028400    0.70227100
 H                 -2.84182800   -1.00266800    0.89098500
 C                 -1.91234900   -2.57678800    1.97735200
 H                 -2.56133600   -2.37622500    2.83666200
 H                 -0.95138000   -2.09400400    2.16164300
 H                 -1.74835000   -3.65694500    1.93224900
 C                 -3.89620800   -2.81188800    0.44090800
 H                 -3.72749400   -3.88829100    0.34347400
 H                 -4.42545700   -2.46830100   -0.45175700
 H                 -4.57070100   -2.66479000    1.29278500
 C                 -2.53471200   -1.27726100   -2.13204300
 H                 -3.28462300   -2.06462800   -2.25968000
 C                 -1.77688400   -1.12576100   -3.45837300
 H                 -2.47743600   -0.84986700   -4.25506600
 H                 -1.26927600   -2.04443900   -3.76559100
 H                 -1.01952500   -0.33769300   -3.39766600
 C                 -3.26655400    0.02024700   -1.77262800
 H                 -2.56421800    0.83305200   -1.57837500
 H                 -3.90267400   -0.08482700   -0.89125000
 H                 -3.90582300    0.32878400   -2.60856300
 Os                 0.53724300   -0.52803300   -0.29178400
 Si                -0.45898100    1.51964900    0.68644000
 H                  1.28990300   -0.23384800    2.86424900
 H                  0.41381400    2.14782700    1.73183600
 C                 -2.12057600    1.38432900    1.62192300
 C                 -3.33190200    1.89623500    1.12672400
 C                 -2.16259200    0.71785100    2.86096500
 C                 -4.53570500    1.72094100    1.81552400
 H                 -3.33890800    2.43876300    0.18541600
 C                 -3.35671900    0.54621400    3.56197200
 H                 -1.24595200    0.30891400    3.28168500
 C                 -4.55291700    1.03974200    3.03360000
 H                 -5.45861600    2.11961600    1.40178400
 H                 -3.35632500    0.02537000    4.51619200
 H                 -5.48711600    0.90133100    3.57118400
 C                 -0.71181800    3.00867500   -0.49887700
 C                 -0.80878800    4.28489900    0.09067200
 C                 -0.82471700    2.94618400   -1.89718700
 C                 -1.00660000    5.43584400   -0.67320200
 H                 -0.72634500    4.38151100    1.17110900
 C                 -1.02590500    4.09134500   -2.67327700
 H                 -0.75387600    1.98917800   -2.40447600
 C                 -1.11633800    5.34228400   -2.06262500
 H                 -1.07327100    6.40511500   -0.18571300
 H                 -1.10983600    4.00411100   -3.75363700
 H                 -1.26880100    6.23564800   -2.66210200
110
 TS(B-C)
 H                  0.11711100    0.77291000   -1.50898600
 H                  0.85902700    0.16059100    1.49948200
 H                  0.15533000   -0.15932000   -1.72879400
 H                  2.29078300    1.29669000    0.78809600
 H                  1.94995700    1.53966900   -1.21936000
 P                  2.87074200   -0.88214000   -0.64026800
 P                  0.13928200    2.80889400    0.33159900
 C                  2.61672600   -2.75148100   -0.49758900
 H                  1.97927800   -2.81774600    0.38590600
 C                  1.81720100   -3.31132000   -1.68380200
 H                  1.37956000   -4.27774700   -1.40707100
 H                  2.46628400   -3.48518200   -2.54859800
 C                  3.84924000   -3.63036100   -0.22728400
 H                  3.52064900   -4.67337100   -0.14169300
 H                  4.35620800   -3.38052400    0.70766400
 H                  4.58383400   -3.58657100   -1.03550200
 C                  3.60697200   -0.52063500   -2.34185600
 H                  3.95777600    0.50793000   -2.19828800
 C                  2.57679400   -0.47097400   -3.47923100
 H                  3.07165000   -0.12184300   -4.39414300
 H                  1.76347800    0.21917100   -3.25539800
 H                  2.13670800   -1.44661800   -3.69078400
 C                  4.80915800   -1.39117500   -2.73539100
 H                  4.50357200   -2.41611300   -2.96440000
 H                  5.58117500   -1.43139600   -1.96198300
 H                  5.27602100   -0.98406000   -3.64040200
 C                  4.37026400   -0.60951900    0.47619200
 H                  5.09666800   -1.37435200    0.18341900
 C                  5.03895800    0.75968900    0.29289700
 H                  4.33259100    1.57589600    0.46926600
 H                  5.46599000    0.88741600   -0.70572300
 H                  5.86002100    0.86374200    1.01254600
 C                  4.00458400   -0.83674900    1.94975800
 H                  4.90849000   -0.79478200    2.56937700
 H                  3.52921200   -1.80612200    2.12036500
 H                  3.31615700   -0.06240700    2.29947500
 C                 -1.08978100    2.97766300    1.74805800
 H                 -1.89770500    2.32830600    1.40029100
 C                 -0.59581000    2.38541000    3.07803500
 H                  0.07431200    3.07060000    3.60323700
 H                 -0.06840000    1.43988000    2.94195800
 H                 -1.45486900    2.19573800    3.73038900
 C                 -1.67895900    4.37727700    1.97728000
 H                 -2.50451300    4.30886100    2.69598100
 H                 -2.07978100    4.82844900    1.06568600
 H                 -0.93838200    5.06280000    2.39975200
 C                  1.55040700    4.04309600    0.61943300
 H                  2.27253600    3.70895600   -0.13320400
 C                  2.20827300    3.87092700    1.99745000
 H                  3.19078800    4.35732100    1.99968600
 H                  2.35452500    2.82088200    2.26128300
 H                  1.61158700    4.34394100    2.78324500
 C                  1.25086000    5.52949200    0.36605300
 H                  0.49410400    5.92351300    1.04924100
 H                  0.92118600    5.73144500   -0.65553500
 H                  2.16705400    6.11048500    0.52800900
 C                 -0.77603900    3.59158900   -1.11321900
 H                 -0.97039500    4.62692500   -0.81391800
 C                 -2.12218000    2.91840900   -1.40380300
 H                 -2.61598200    3.42989600   -2.23812200
 H                 -2.80388500    2.95011800   -0.54990600
 H                 -1.98877800    1.87832900   -1.70827400
 C                  0.08926300    3.61133200   -2.38311800
 H                  0.24147400    2.60046800   -2.76936700
 H                  1.07712700    4.05191300   -2.22170200
 H                 -0.41556600    4.19525900   -3.16156700
 Os                 1.09049500    0.65331200   -0.10555600
 Si                -0.51753100   -0.83825800    0.81906700
 H                  1.01688700   -2.64368300   -2.00415900
 H                 -1.19159900   -1.51274800   -0.65770700
 C                 -2.20177300   -0.39592200    1.56147400
 C                 -2.51364200   -0.72476300    2.89430200
 C                 -3.17953200    0.27864000    0.80829200
 C                 -3.73926300   -0.36793600    3.45945700
 H                 -1.79254000   -1.26785400    3.49954200
 C                 -4.41452000    0.62007600    1.36085500
 H                 -2.98351200    0.53323200   -0.22540300
 C                 -4.69361200    0.30497900    2.69261700
 H                 -3.95265100   -0.62258900    4.49411500
 H                 -5.15572900    1.12537200    0.74849100
 H                 -5.65167900    0.57501600    3.12838700
 C                 -0.06313100   -2.46188900    1.68058000
 C                 -0.60624600   -3.69701800    1.28329800
 C                  0.84307500   -2.46213700    2.75744400
 C                 -0.23754900   -4.88675100    1.91340600
 H                 -1.31898900   -3.73799400    0.46414000
 C                  1.20258900   -3.64696800    3.40302400
 H                  1.29010100   -1.52784900    3.08613500
 C                  0.67030400   -4.86462100    2.97437800
 H                 -0.65966200   -5.83017300    1.57799400
 H                  1.90357800   -3.61989800    4.23299100
 H                  0.95836700   -5.78963600    3.46579400
 C                 -1.41091100   -1.81032800   -1.85706600
 H                 -1.23816300   -2.89635700   -1.75984000
 O                 -0.51705600   -1.16304500   -2.60021200
 C                 -2.86427200   -1.46930800   -2.03986100
 C                 -3.25882400   -0.40879700   -2.88477800
 C                 -3.83896700   -2.15621700   -1.30898600
 C                 -4.61570300   -0.06528500   -2.95824000
 C                 -5.19244300   -1.82077300   -1.36611000
 H                 -3.51837300   -2.95993900   -0.64759300
 C                 -5.56000700   -0.75866700   -2.20698100
 H                 -4.90559400    0.74913100   -3.61489400
 H                 -6.60611400   -0.46889700   -2.27332000
 O                 -2.36682800    0.28927800   -3.62663200
 H                 -1.48351500   -0.13211400   -3.42987200
 C                 -6.20631900   -2.52403700   -0.49735400
 H                 -5.95530100   -3.58072400   -0.35773700
 H                 -6.24987500   -2.06750200    0.50006700
 H                 -7.21221000   -2.47165200   -0.92631300
90
 Complex C 
 H                 -0.24169700   -2.12361300    1.04366700
 H                  0.13759700   -2.16807800   -0.97859000
 H                  0.36154600   -0.28189500   -1.51307100
 P                 -2.35008300   -1.15573100   -0.50058400
 P                  2.22980300   -1.18434800    0.58324500
 C                 -3.41913200    0.40824300   -0.45622800
 H                 -3.01892200    0.90810000    0.43219700
 C                 -3.15343300    1.32679600   -1.65807800
 H                 -3.49889800    2.34239800   -1.43513900
 H                 -3.69100600    0.98183600   -2.54707700
 C                 -4.93289200    0.24020600   -0.24845400
 H                 -5.39784200    1.23219900   -0.19135200
 H                 -5.17713600   -0.28038100    0.68045800
 H                 -5.41157500   -0.29569400   -1.07201800
 C                 -2.64339100   -2.04037600   -2.14169300
 H                 -2.13862800   -2.99397300   -1.94494300
 C                 -1.91031400   -1.39763100   -3.32861800
 H                 -1.93701300   -2.08121900   -4.18618500
 H                 -0.86631600   -1.19338700   -3.08568300
 H                 -2.38107700   -0.46246400   -3.64439300
 C                 -4.10721300   -2.32840700   -2.50361100
 H                 -4.63366600   -1.41350500   -2.79253700
 H                 -4.66680600   -2.79952900   -1.69077100
 H                 -4.14793700   -3.00758500   -3.36399800
 C                 -3.24904700   -2.27661600    0.71736200
 H                 -4.30298900   -2.27250100    0.41870600
 C                 -2.74727500   -3.72611500    0.66839400
 H                 -1.66894900   -3.77347400    0.84679000
 H                 -2.95747100   -4.20875500   -0.29073000
 H                 -3.24693900   -4.31605600    1.44636700
 C                 -3.14761500   -1.71823200    2.14482400
 H                 -3.76295200   -2.32037100    2.82433100
 H                 -3.49063400   -0.68144400    2.21839300
 H                 -2.11297600   -1.75002600    2.49480300
 C                  2.63996200   -3.01865600    0.81045400
 H                  1.79150800   -3.33533400    1.42780200
 C                  2.56878700   -3.81792600   -0.49954200
 H                  3.46549800   -3.66833400   -1.10850900
 H                  1.69457200   -3.54768100   -1.09541200
 H                  2.50695000   -4.88883200   -0.27165600
 C                  3.93674000   -3.36047200    1.56155500
 H                  3.99309600   -4.44663200    1.70429300
 H                  3.99551000   -2.90426200    2.55257200
 H                  4.82696900   -3.06370800    1.00054400
 C                  3.47825200   -0.40894500   -0.60241200
 H                  3.14603600    0.63526700   -0.58871200
 C                  3.31564700   -0.89921600   -2.04960200
 H                  3.78883500   -0.18445400   -2.73297800
 H                  2.26480300   -0.99470100   -2.32951400
 H                  3.79977000   -1.86778000   -2.20256000
 C                  4.95700100   -0.43774700   -0.18993300
 H                  5.37492200   -1.44674300   -0.25077400
 H                  5.12891700   -0.05978700    0.82153200
 H                  5.53718900    0.19314200   -0.87465500
 C                  2.75336000   -0.46591700    2.24705000
 H                  3.79656700   -0.76519100    2.39404200
 C                  1.91000300   -1.04634300    3.39142900
 H                  2.24223300   -0.62917900    4.34983800
 H                  1.98560000   -2.13531800    3.46154700
 H                  0.85453700   -0.79758500    3.25204700
 C                  2.69914700    1.06636700    2.27608000
 H                  1.66546400    1.42419400    2.21240000
 H                  3.27357500    1.53367300    1.47152100
 H                  3.10401300    1.43397100    3.22661700
 Os                -0.04694100   -0.83234300    0.00758000
 Si                 0.05794400    1.45657100   -0.01410600
 H                 -2.09141300    1.38651600   -1.91678500
 H                 -0.51666600   -0.23498900    1.48982600
 C                 -0.93944400    2.67192100    1.04239500
 C                 -1.31673800    3.94084800    0.55562000
 C                 -1.43713900    2.28437900    2.30307100
 C                 -2.15702400    4.77922100    1.29012500
 H                 -0.95545100    4.27686600   -0.41212100
 C                 -2.25900600    3.12726000    3.05042600
 H                 -1.18298900    1.30253300    2.69312300
 C                 -2.62550800    4.37618800    2.54198800
 H                 -2.44267600    5.74710100    0.88721300
 H                 -2.61967600    2.80828000    4.02456200
 H                 -3.27445000    5.03028900    3.11782000
 C                  1.18194600    2.54457000   -1.07911600
 C                  1.77851000    3.71532200   -0.56560200
 C                  1.54349800    2.14598500   -2.38118200
 C                  2.70226400    4.44624900   -1.31390800
 H                  1.52243300    4.05727000    0.43347800
 C                  2.44713700    2.88718800   -3.14246700
 H                  1.12007800    1.23499700   -2.79396300
 C                  3.03448500    4.03598700   -2.60676700
 H                  3.15861900    5.33691100   -0.89063200
 H                  2.70063300    2.56372700   -4.14833300
 H                  3.74839800    4.60766700   -3.19332500
110
 TSa(C-D)
 P                 -0.10038800    2.31835200   -1.38564200
 P                 -2.46736900   -1.62954800   -0.70662000
 C                  0.65449100    3.60174400   -0.20781300
 C                  2.04086900    3.18438100    0.29976100
 C                  0.69197500    5.07191900   -0.66074200
 C                  1.13636300    2.03118800   -2.78978200
 C                  2.24618200    1.02974300   -2.44162800
 C                  1.73165800    3.28963300   -3.43723400
 C                 -1.40499400    3.37325500   -2.25808900
 C                 -2.00447700    2.70117600   -3.50011200
 C                 -2.51603100    3.78565200   -1.28063500
 C                 -3.29723900   -1.66672300   -2.41513500
 C                 -2.33910500   -2.15101200   -3.51400200
 C                 -4.64692600   -2.39305000   -2.53667700
 C                 -1.76639900   -3.35282600   -0.39059900
 C                 -0.44088900   -3.61748500   -1.12238300
 C                 -2.72814200   -4.53539100   -0.57924400
 C                 -3.95658300   -1.59144800    0.44970400
 C                 -4.74103600   -0.27848800    0.29838700
 C                 -3.58642200   -1.81069100    1.92186400
 Os                -1.03024400    0.26867700   -0.57733000
 Si                -0.28495100    0.26138800    1.59730300
 C                 -0.02787700    1.73887800    2.74319400
 C                  1.12007400    1.85265600    3.54948600
 C                 -0.98386600    2.76972900    2.81173700
 C                  1.31566600    2.95933500    4.37573400
 C                 -0.80048300    3.87220900    3.64910400
 C                  0.35435300    3.97236500    4.42714500
 C                 -0.13056000   -1.23634200    2.74188200
 C                 -0.44921200   -1.17056600    4.11065700
 C                  0.26192900   -2.48241700    2.22211900
 C                 -0.39973200   -2.30820000    4.91947200
 C                  0.33474400   -3.61893500    3.02772700
 C                 -0.00622200   -3.53450700    4.38026600
 H                 -0.02878900    3.54365600    0.64368300
 H                  2.32894200    3.81605000    1.14764500
 H                  2.80535800    3.30178500   -0.47427800
 H                  2.05299000    2.15321400    0.64752500
 H                  1.09823300    5.67991500    0.15716400
 H                 -0.29491300    5.47610900   -0.89588100
 H                  1.33617400    5.22724800   -1.52927800
 H                  0.49273300    1.53719000   -3.52667900
 H                  2.82923400    0.79993100   -3.34195900
 H                  1.82910600    0.09320600   -2.06895700
 H                  2.94502500    1.42159100   -1.70080600
 H                  2.45551400    3.77608600   -2.77670100
 H                  0.97527800    4.02830200   -3.71654700
 H                  2.26887900    3.01178600   -4.35239000
 H                 -0.88532100    4.27821200   -2.58900200
 H                 -2.44858900    1.73454400   -3.24779700
 H                 -1.26234100    2.54116400   -4.28778600
 H                 -2.79172500    3.33950700   -3.91992800
 H                 -3.20402500    4.48644700   -1.76912500
 H                 -2.12933800    4.27526500   -0.38141800
 H                 -3.08670000    2.90989000   -0.96059500
 H                 -3.47198400   -0.59922000   -2.58295600
 H                 -2.22871400   -3.23985600   -3.49577700
 H                 -1.34866100   -1.69882200   -3.42377100
 H                 -2.74247300   -1.88342300   -4.49799000
 H                 -5.02054700   -2.28029200   -3.56200600
 H                 -5.41298900   -1.98640500   -1.87246200
 H                 -4.56545300   -3.46479200   -2.34014200
 H                 -1.53388000   -3.28920200    0.67644200
 H                  0.07539900   -4.46606500   -0.65602100
 H                  0.22275100   -2.75012700   -1.09260200
 H                 -0.60100700   -3.87403200   -2.17259900
 H                 -2.94537500   -4.71431200   -1.63620900
 H                 -3.67779200   -4.40223900   -0.05360700
 H                 -2.26518300   -5.44927800   -0.18647400
 H                 -4.60276800   -2.41942000    0.13813600
 H                 -5.66740400   -0.33013500    0.88345100
 H                 -5.01253600   -0.06016300   -0.73822100
 H                 -4.15053400    0.56600900    0.66218200
 H                 -2.93828700   -1.01213100    2.29126800
 H                 -3.07908500   -2.76217300    2.10171900
 H                 -4.49645600   -1.80352200    2.53394500
 H                 -2.40862200    0.90480500   -1.25416400
 H                 -0.77153700   -0.05994000   -2.18091000
 H                  0.30943600   -0.72147100   -0.67664200
 H                 -1.83239800    0.85890300    0.85343600
 H                  1.87408500    1.07105800    3.51979500
 H                 -1.87834100    2.71364900    2.19605200
 H                  2.21595700    3.03264700    4.97984100
 H                 -1.55438500    4.65381400    3.68886700
 H                  0.50428100    4.83349400    5.07246900
 H                 -0.74245600   -0.22203800    4.55180600
 H                  0.51145500   -2.55769900    1.16938200
 H                 -0.66255200   -2.23603300    5.97138000
 H                  0.64849700   -4.56813700    2.60130200
 H                  0.03759900   -4.41858900    5.01030500
 O                  2.33451200   -0.06951800    1.07621300
 C                  3.26219900   -1.14882600    1.34709500
 C                  4.11687300   -1.44270300    0.14454100
 C                  4.22828000   -2.73461100   -0.37877400
 C                  4.82479700   -0.39356700   -0.47115600
 C                  5.04436300   -3.02240500   -1.47763000
 C                  5.64897200   -0.66127300   -1.56631400
 C                  5.75840500   -1.96146800   -2.05332100
 H                  1.82573800   -0.27477800    0.26423400
 H                  2.72600400   -2.04149200    1.68044900
 H                  3.86549000   -0.79037800    2.18874200
 H                  3.66432600   -3.53643800    0.09375400
 H                  6.18893300    0.16043000   -2.02567900
 H                  6.40187200   -2.15388100   -2.90847500
 O                  4.74058300    0.89355500   -0.02089700
 H                  3.91151700    0.98196400    0.48222200
 C                  5.13362300   -4.41811900   -2.04677100
 H                  4.75440900   -5.16456100   -1.34209000
 H                  4.54700100   -4.51125300   -2.96957000
 H                  6.16667000   -4.68566100   -2.29443100
110
 Complex Da
 P                 -0.06864500    2.74195700   -0.32277600
 P                 -2.98379700   -0.85411100   -0.68239400
 C                  0.70021300    3.35779100    1.30581400
 C                  2.01613000    2.64493100    1.64306500
 C                  0.88219000    4.87242900    1.51155300
 C                  1.19659100    3.02431300   -1.70867900
 C                  2.20893700    1.88256100   -1.85328700
 C                  1.92496800    4.37637600   -1.71814300
 C                 -1.27182400    4.16184100   -0.68401600
 C                 -1.94288100    4.05646400   -2.06048200
 C                 -2.34776300    4.30225500    0.40510900
 C                 -4.28359200   -0.07191900   -1.82899600
 C                 -3.81855800    0.01418800   -3.29076500
 C                 -5.71450800   -0.63207900   -1.77304900
 C                 -2.60919900   -2.58286800   -1.33900100
 C                 -1.75799800   -2.55324200   -2.61748800
 C                 -3.78759600   -3.55324200   -1.50139900
 C                 -4.02496700   -1.22241800    0.84857900
 C                 -4.55324900    0.06837900    1.49229300
 C                 -3.26554000   -2.05190600    1.88967800
 Os                -1.17916900    0.64031100   -0.32502800
 Si                 0.13698600   -0.77124500    1.02288400
 C                  0.50870800   -0.54505700    2.87993700
 C                  1.44428100   -1.34659200    3.56431900
 C                 -0.10104400    0.49197500    3.60695500
 C                  1.77314200   -1.10952900    4.90012500
 C                  0.21360000    0.73111500    4.94625500
 C                  1.15884500   -0.06536300    5.59502500
 C                  0.26799500   -2.65613000    0.74387500
 C                 -0.13607800   -3.59553400    1.70940000
 C                  0.70911400   -3.15872100   -0.49524900
 C                 -0.11579300   -4.96832400    1.44762500
 C                  0.75396200   -4.52788500   -0.75918800
 C                  0.33244400   -5.43928600    0.21273300
 H                 -0.05084500    3.00908800    2.02377200
 H                  2.30124800    2.85686100    2.68029000
 H                  2.83087600    2.99476600    1.00108400
 H                  1.92231300    1.56395500    1.54490100
 H                  1.22212700    5.05221500    2.53933200
 H                 -0.03744500    5.44413900    1.37649200
 H                  1.63950200    5.29232400    0.84565000
 H                  0.54791100    2.97648500   -2.59087600
 H                  2.83777100    2.04157200   -2.73739500
 H                  1.69018800    0.92927200   -1.99224100
 H                  2.88113600    1.82371900   -0.99448800
 H                  2.66840300    4.43528500   -0.91715800
 H                  1.24854900    5.22899200   -1.61703200
 H                  2.46368800    4.49963600   -2.66585100
 H                 -0.66078800    5.07085000   -0.67763600
 H                 -2.52157800    3.13291900   -2.14078900
 H                 -1.22445500    4.07797200   -2.88527500
 H                 -2.62486100    4.90427700   -2.20161000
 H                 -2.92268900    5.22173400    0.23985800
 H                 -1.93605600    4.34723700    1.41718200
 H                 -3.03839000    3.45598800    0.37273300
 H                 -4.30504400    0.95047100   -1.43692900
 H                 -3.94086800   -0.94472700   -3.80421400
 H                 -2.77385500    0.32199500   -3.37160100
 H                 -4.43042000    0.74827000   -3.82925400
 H                 -6.35926000   -0.03271100   -2.42820200
 H                 -6.15354500   -0.59468200   -0.77353300
 H                 -5.77041900   -1.66498400   -2.12601000
 H                 -1.96750700   -2.97210500   -0.54314700
 H                 -1.27814700   -3.52778600   -2.76243400
 H                 -0.97832700   -1.79087100   -2.56204400
 H                 -2.36668600   -2.35233200   -3.50298400
 H                 -4.42241800   -3.28085100   -2.34965700
 H                 -4.41897000   -3.61528700   -0.61061900
 H                 -3.40319500   -4.56212600   -1.69728000
 H                 -4.88016200   -1.81450600    0.50514800
 H                 -5.21901100   -0.17857400    2.32857900
 H                 -5.11688400    0.69345500    0.79369400
 H                 -3.72553500    0.67062300    1.87469500
 H                 -2.40388000   -1.49855000    2.27588800
 H                 -2.90931200   -3.00655600    1.49505800
 H                 -3.92084000   -2.27015800    2.74203700
 H                 -2.49995300    1.63157400   -0.25933100
 H                 -1.44021900    1.07404000   -1.91597000
 H                 -0.06473700   -0.21716000   -1.25580800
 H                 -1.59689700    0.88449900    1.26489800
 H                  1.91375900   -2.18360000    3.05482000
 H                 -0.83410600    1.11921300    3.10804200
 H                  2.50129100   -1.74291000    5.40019100
 H                 -0.27722200    1.53971400    5.48156200
 H                  1.41010900    0.12067800    6.63569800
 H                 -0.47811100   -3.25284600    2.68173700
 H                  1.00338300   -2.46486900   -1.27869700
 H                 -0.44545900   -5.66874400    2.21043300
 H                  1.10215600   -4.88285300   -1.72569500
 H                  0.35326600   -6.50610300    0.00812200
 O                  2.06779300   -0.47303900    0.44853300
 C                  3.25730000   -1.33683300    0.62220900
 C                  4.29314700   -1.00791900   -0.40346000
 C                  4.55571200   -1.89823100   -1.45569800
 C                  5.00193500    0.20481000   -0.34411900
 C                  5.51595900   -1.63033800   -2.43148200
 C                  5.97211900    0.48799000   -1.31004300
 C                  6.22200200   -0.42013800   -2.33236400
 H                  1.97430300   -0.18536200   -0.47819900
 H                  2.93877700   -2.37676000    0.55176500
 H                  3.58780100   -1.13880200    1.64454600
 H                  3.99163300   -2.82714200   -1.49712900
 H                  6.50982600    1.42818200   -1.24642700
 H                  6.97635000   -0.18139800   -3.07797400
 O                  4.79592700    1.14376200    0.62506700
 H                  3.97148500    0.97437700    1.10165000
 C                  5.79765400   -2.59912200   -3.55395400
 H                  5.12571000   -3.46146800   -3.51879700
 H                  5.67615300   -2.12110800   -4.53281800
 H                  6.82612300   -2.97659200   -3.50636200
110
 TSa(D-E)
 P                 -2.80318100    0.20852700    1.03372200
 P                  0.91779500    2.47631500   -0.67584100
 C                 -3.36741100   -1.59891800    0.91380500
 C                 -2.54938500   -2.52517100    1.82457400
 C                 -4.86628200   -1.91210300    1.05727700
 C                 -2.92387800    0.71519700    2.85309100
 C                 -1.74036700    0.23679700    3.70616600
 C                 -4.25253200    0.41170200    3.55964700
 C                 -4.29934800    1.09534200    0.29723600
 C                 -4.30817900    2.60664000    0.56220300
 C                 -4.40105300    0.80915800   -1.20802600
 C                  0.67680700    4.13551400    0.21355400
 C                  1.16011300    4.07175900    1.67092900
 C                  1.21304000    5.40675200   -0.46468200
 C                  2.74426700    2.02478000   -0.52785100
 C                  3.11600100    1.39893300    0.82477500
 C                  3.76150000    3.10994200   -0.91034000
 C                  0.79567400    2.98772000   -2.48795900
 C                 -0.60499000    3.52115900   -2.82829400
 C                  1.16079800    1.85368700   -3.45316900
 Os                -0.74419200    0.94983200    0.05948100
 Si                -0.04621900   -1.09303200   -0.97968200
 C                 -1.27786400   -2.36398700   -1.65361900
 C                 -1.26847600   -3.70968000   -1.24833500
 C                 -2.24969200   -1.97205900   -2.59298100
 C                 -2.20231200   -4.62324400   -1.74127000
 C                 -3.17776300   -2.88331700   -3.10135100
 C                 -3.16100300   -4.21136700   -2.66951200
 C                  1.47647900   -1.37390900   -2.08329500
 C                  1.34029800   -1.72399100   -3.43904200
 C                  2.78133300   -1.19634100   -1.59126700
 C                  2.45348900   -1.86132400   -4.27088400
 C                  3.90148600   -1.34935700   -2.41006700
 C                  3.73918000   -1.67404400   -3.75870300
 H                 -3.09216000   -1.84076000   -0.11396300
 H                 -2.71013600   -3.56848500    1.52959800
 H                 -2.84887000   -2.42928500    2.87260400
 H                 -1.47913700   -2.32789600    1.74404800
 H                 -5.01766000   -2.98753800    0.90122900
 H                 -5.47883100   -1.39677000    0.31390300
 H                 -5.25914900   -1.66840400    2.04735400
 H                 -2.82017700    1.80256500    2.76354300
 H                 -1.77089900    0.72971600    4.68579500
 H                 -0.78544100    0.47801400    3.23966900
 H                 -1.77532700   -0.84027300    3.89167700
 H                 -4.36414600   -0.65801000    3.76135200
 H                 -5.12667200    0.74252700    2.99198700
 H                 -4.27971600    0.92526000    4.52871400
 H                 -5.17922500    0.66820500    0.78923100
 H                 -3.40557000    3.08233900    0.16916300
 H                 -4.38131900    2.84371600    1.62774000
 H                 -5.17539700    3.06086600    0.06710200
 H                 -5.32567100    1.24057600   -1.61081400
 H                 -4.40723500   -0.26129300   -1.43430900
 H                 -3.55472900    1.25429500   -1.73767700
 H                 -0.41639600    4.19794200    0.23560800
 H                  2.25039600    4.14992400    1.73227600
 H                  0.84914100    3.14825800    2.16536600
 H                  0.74338600    4.91331000    2.23751500
 H                  0.92865300    6.27927000    0.13696200
 H                  0.80463800    5.56321500   -1.46581500
 H                  2.30282800    5.41204200   -0.54237100
 H                  2.81884600    1.22992400   -1.27549400
 H                  4.09796700    0.91664400    0.75345400
 H                  2.39452500    0.64582400    1.14273300
 H                  3.17880600    2.14709100    1.61904300
 H                  3.81729600    3.89567700   -0.15125600
 H                  3.54533900    3.58117900   -1.87313600
 H                  4.76100500    2.66323900   -0.98492000
 H                  1.51802400    3.80014000   -2.62486500
 H                 -0.60552400    3.94121200   -3.84168000
 H                 -0.94594400    4.30285100   -2.14360300
 H                 -1.34069000    2.71385800   -2.79072900
 H                  0.46732500    1.01656100   -3.34686400
 H                  2.17311400    1.46900000   -3.30545500
 H                  1.09391600    2.21249200   -4.48770900
 H                 -1.69677600    2.13441800   -0.55308500
 H                 -0.90022700    2.04207900    1.30874500
 H                  0.25727800    0.29579400    1.34573500
 H                 -1.20039700    0.59496000   -1.50269000
 H                 -0.53470000   -4.05212700   -0.52370100
 H                 -2.30177300   -0.93353700   -2.91051200
 H                 -2.18319500   -5.65532800   -1.40111700
 H                 -3.91971900   -2.55437700   -3.82410300
 H                 -3.88974000   -4.91999500   -3.05304400
 H                  0.35066400   -1.89219500   -3.85590400
 H                  2.92958600   -0.93420600   -0.55066700
 H                  2.31751900   -2.12174100   -5.31718100
 H                  4.89672500   -1.20868700   -1.99583200
 H                  4.60653300   -1.78573800   -4.40347700
 O                  0.55237500   -1.84438300    0.62845200
 C                  1.52187500   -2.87349200    1.00658400
 C                  2.61061600   -2.30650600    1.87372800
 C                  3.94866800   -2.35736800    1.45776100
 C                  2.31252800   -1.70974300    3.11089900
 C                  4.99156800   -1.83646300    2.22446600
 C                  3.34384700   -1.17801300    3.89217800
 C                  4.66051600   -1.24237600    3.45224500
 H                  0.45807600   -0.79047300    1.08574700
 H                  1.93507700   -3.29767900    0.09003400
 H                  0.95286500   -3.65402700    1.52581200
 H                  4.17049200   -2.81463000    0.49697900
 H                  3.08831400   -0.71572000    4.84006200
 H                  5.44725400   -0.81769600    4.07084500
 O                  1.04973300   -1.61920900    3.62650400
 H                  0.37599600   -1.80789000    2.96029800
 C                  6.42339000   -1.88783500    1.74921200
 H                  6.50524900   -2.37710400    0.77410600
 H                  6.84702800   -0.88100700    1.65304000
 H                  7.06068500   -2.43762000    2.45193900
110
 Complex Ea
 P                  2.94628400   -0.46907600   -0.94881700
 P                 -0.21500800    2.73395100    0.42293700
 C                  2.96385400   -2.34500100   -0.77341900
 C                  1.99313000   -3.01986500   -1.75303500
 C                  4.32146500   -3.06605000   -0.77225200
 C                  3.39954000   -0.04040800   -2.73265400
 C                  2.23518000   -0.15827700   -3.72840100
 C                  4.64585300   -0.75029700   -3.28242000
 C                  4.50371400    0.03502200   -0.01772500
 C                  4.91369400    1.49496500   -0.25294400
 C                  4.35324300   -0.25134600    1.48300300
 C                  0.42715500    4.22093100   -0.55734400
 C                 -0.03170500    4.17230000   -2.02272500
 C                  0.18916500    5.62205900    0.02858400
 C                 -2.09116000    2.70660500    0.28151600
 C                 -2.61230300    2.10463000   -1.03148900
 C                 -2.81299000    4.02845400    0.58449300
 C                  0.05123600    3.28219400    2.20351300
 C                  1.53858500    3.50163300    2.52197600
 C                 -0.55899500    2.31187900    3.22058300
 Os                 1.01140600    0.78083000   -0.23776700
 Si                -0.34221300   -1.06033600    0.71111800
 C                  0.60265600   -2.45088500    1.61373000
 C                  0.42435100   -3.80363300    1.27432400
 C                  1.51660500   -2.16294600    2.64457200
 C                  1.13393600   -4.81982200    1.91894300
 C                  2.22177900   -3.17187600    3.30374300
 C                  2.03669300   -4.50689700    2.93672000
 C                 -1.81056500   -0.73090700    1.89275400
 C                 -1.69993900   -0.91122600    3.28405500
 C                 -3.05824700   -0.30095200    1.40535900
 C                 -2.76489700   -0.64282200    4.14648300
 C                 -4.13472900   -0.04280700    2.25665600
 C                 -3.98798200   -0.20319100    3.63571500
 H                  2.54380300   -2.46507300    0.22617900
 H                  1.82771900   -4.05751900   -1.44224500
 H                  2.39856300   -3.04306300   -2.76938200
 H                  1.01723900   -2.52961900   -1.77381900
 H                  4.14940400   -4.12765900   -0.55752700
 H                  4.99806400   -2.69376500    0.00095100
 H                  4.83724500   -3.00693400   -1.73328100
 H                  3.62227700    1.02884500   -2.64194200
 H                  2.57350900    0.17042800   -4.71852300
 H                  1.39328100    0.47458100   -3.44471900
 H                  1.87302100   -1.18402100   -3.83234000
 H                  4.44045500   -1.80122900   -3.50620100
 H                  5.50053100   -0.70880200   -2.60179100
 H                  4.95332000   -0.27486900   -4.22144800
 H                  5.30195700   -0.60293700   -0.41122100
 H                  4.11510500    2.18360100    0.03676700
 H                  5.17349000    1.69442900   -1.29653900
 H                  5.79776600    1.72732500    0.35279800
 H                  5.29999000   -0.04741000    1.99731500
 H                  4.07806100   -1.28887200    1.68986500
 H                  3.58273800    0.38965100    1.92004000
 H                  1.50505300    4.02629400   -0.54540800
 H                 -1.07629900    4.48285200   -2.12309800
 H                  0.07760100    3.17473600   -2.45533500
 H                  0.57129100    4.86429100   -2.62233700
 H                  0.68948500    6.36229600   -0.60781200
 H                  0.59609800    5.73979800    1.03554600
 H                 -0.86972400    5.88786000    0.05989600
 H                 -2.35055400    1.99978800    1.07442400
 H                 -3.69321900    1.94159000   -0.95447300
 H                 -2.15737100    1.13969600   -1.25873500
 H                 -2.44175300    2.76294800   -1.88707000
 H                 -2.69733100    4.74785100   -0.23152800
 H                 -2.47247100    4.50209800    1.50924400
 H                 -3.88662000    3.83524100    0.69562400
 H                 -0.46473900    4.24456300    2.29284000
 H                  1.63675500    3.97526800    3.50601400
 H                  2.04748500    4.13992200    1.79425800
 H                  2.07071600    2.54724700    2.55089900
 H                 -0.08603700    1.33011400    3.15238800
 H                 -1.63470300    2.17092600    3.09257800
 H                 -0.39619100    2.69283500    4.23604500
 H                  2.16200200    1.62176300    0.56918700
 H                  1.64166100    1.81075400   -1.39147600
 H                 -0.23541100    0.71040000   -1.40804500
 H                  1.08347300    0.29769900    1.34204800
 H                 -0.25803400   -4.07039200    0.47389300
 H                  1.70634100   -1.12854200    2.92073500
 H                  0.98477800   -5.85547400    1.62419300
 H                  2.92311300   -2.91580200    4.09376000
 H                  2.59239200   -5.29472400    3.43778300
 H                 -0.76711400   -1.27024000    3.70903000
 H                 -3.20408500   -0.17631200    0.33932000
 H                 -2.64168800   -0.78527900    5.21703500
 H                 -5.08498200    0.28018200    1.83906700
 H                 -4.82017700    0.00072800    4.30411900
 O                 -1.07843700   -1.86192300   -0.63502000
 C                 -2.24648800   -2.69170200   -0.66869200
 C                 -3.35802000   -2.03430000   -1.46156200
 C                 -4.69419700   -2.19564300   -1.08377300
 C                 -3.06617400   -1.24989200   -2.59544100
 C                 -5.75077000   -1.62156900   -1.79881200
 C                 -4.10836200   -0.66164400   -3.31901100
 C                 -5.43049400   -0.85177300   -2.92583200
 H                  0.39004300    0.03684200   -1.64928500
 H                 -2.59772200   -2.92716000    0.34171100
 H                 -1.95653100   -3.63894600   -1.14671300
 H                 -4.91212300   -2.77817200   -0.19064500
 H                 -3.85954700   -0.05059800   -4.18115400
 H                 -6.22735200   -0.38182500   -3.49739200
 O                 -1.78510700   -1.02640900   -3.00704400
 H                 -1.20858500   -1.29583500   -2.25663900
 C                 -7.18536900   -1.83850700   -1.37996200
 H                 -7.26652200   -2.01728700   -0.30282100
 H                 -7.81041400   -0.97311600   -1.62421300
 H                 -7.62585900   -2.70740900   -1.88641500
110
 TSa(E-F)
 P                  2.95187000   -0.52678900   -0.93390300
 P                 -0.12793700    2.74416500    0.42724700
 C                  2.92704100   -2.40118500   -0.75281000
 C                  1.96004500   -3.06112100   -1.74605700
 C                  4.27210800   -3.14503100   -0.72932700
 C                  3.43537100   -0.10500700   -2.71007200
 C                  2.29010400   -0.22365800   -3.72763900
 C                  4.68989000   -0.82035300   -3.23389700
 C                  4.50166400   -0.05152100    0.02343600
 C                  4.95327800    1.39502400   -0.21612900
 C                  4.31419900   -0.32249200    1.52274600
 C                  0.58633400    4.21492800   -0.52557000
 C                  0.12323000    4.22131200   -1.99058500
 C                  0.41552100    5.61223000    0.09207300
 C                 -2.00180300    2.79557700    0.27433400
 C                 -2.54532000    2.27349500   -1.06364800
 C                 -2.66991800    4.13211000    0.63252800
 C                  0.15017100    3.24677600    2.21892000
 C                  1.64336700    3.38219200    2.55504300
 C                 -0.52134800    2.29309100    3.21293800
 Os                 1.01782000    0.74708900   -0.25998800
 Si                -0.37720400   -1.06065500    0.68022100
 C                  0.52864300   -2.46176000    1.60723400
 C                  0.34129500   -3.81260100    1.26482000
 C                  1.42261100   -2.18438000    2.65832500
 C                  1.02343200   -4.83699400    1.92596700
 C                  2.10014400   -3.20142600    3.33383400
 C                  1.90677900   -4.53442200    2.96363100
 C                 -1.85871900   -0.68641800    1.83000700
 C                 -1.79750000   -0.89331400    3.22053400
 C                 -3.07201900   -0.19756700    1.31250500
 C                 -2.87688700   -0.59561500    4.05510000
 C                 -4.16316400    0.08955800    2.13525100
 C                 -4.06516800   -0.09908500    3.51511800
 H                  2.48930600   -2.51031800    0.24058400
 H                  1.76861000   -4.09334800   -1.43229500
 H                  2.38359000   -3.09842400   -2.75450900
 H                  0.99501400   -2.55133500   -1.78705000
 H                  4.07788900   -4.20543800   -0.52842100
 H                  4.93758200   -2.79116500    0.06197100
 H                  4.80949900   -3.08554100   -1.67855200
 H                  3.65858200    0.96409100   -2.61713300
 H                  2.64234600    0.12478600   -4.70610600
 H                  1.43345400    0.39117700   -3.44861800
 H                  1.94669500   -1.25338400   -3.85319400
 H                  4.48478700   -1.87127700   -3.45807400
 H                  5.53230600   -0.77939900   -2.53813300
 H                  5.01567900   -0.34913100   -4.16878500
 H                  5.29070400   -0.71258500   -0.34964700
 H                  4.16699300    2.10647500    0.05172800
 H                  5.23928300    1.57803500   -1.25584600
 H                  5.83016500    1.61051500    0.40595300
 H                  5.25544500   -0.13854800    2.05430800
 H                  4.00877900   -1.35131700    1.73082400
 H                  3.55118600    0.34047900    1.93952700
 H                  1.65335200    3.96800800   -0.52006500
 H                 -0.90079500    4.59651300   -2.08169800
 H                  0.17134900    3.22769700   -2.44268100
 H                  0.76596700    4.88785200   -2.57756800
 H                  0.94014100    6.34364200   -0.53478700
 H                  0.83798500    5.69107200    1.09643100
 H                 -0.63082200    5.92213900    0.14121600
 H                 -2.29163200    2.06687800    1.03612600
 H                 -3.62827500    2.12680500   -0.98240800
 H                 -2.11015800    1.31481700   -1.35037000
 H                 -2.37130500    2.97553100   -1.88281200
 H                 -2.51556500    4.88249200   -0.14836000
 H                 -2.32052500    4.54810300    1.58130200
 H                 -3.75175400    3.97943400    0.72506500
 H                 -0.31487100    4.23345900    2.31962900
 H                  1.75552700    3.83495000    3.54737200
 H                  2.19271600    4.00376000    1.84233300
 H                  2.12354500    2.40066400    2.57334500
 H                 -0.10130000    1.28858800    3.13146900
 H                 -1.60189200    2.21339700    3.07287800
 H                 -0.34786200    2.64723100    4.23626600
 H                  2.19910700    1.61087900    0.49706200
 H                  1.61817900    1.74217800   -1.45529200
 H                 -0.25734500    0.72598600   -1.34047400
 H                  1.09279800    0.26343800    1.32666600
 H                 -0.32534400   -4.07136700    0.44872200
 H                  1.61838000   -1.15211900    2.93843400
 H                  0.86817800   -5.87094000    1.62838900
 H                  2.78645500   -2.95339400    4.13946700
 H                  2.44123600   -5.32860900    3.47760500
 H                 -0.89303100   -1.29681100    3.66643400
 H                 -3.17885800   -0.04920400    0.24475100
 H                 -2.79266600   -0.76003100    5.12628700
 H                 -5.08665800    0.45659000    1.69482000
 H                 -4.90892200    0.12720300    4.16149900
 O                 -1.10866500   -1.86668700   -0.66618400
 C                 -2.29288300   -2.67221500   -0.69599500
 C                 -3.40741300   -1.98548300   -1.46020300
 C                 -4.74028000   -2.15958600   -1.07665400
 C                 -3.12505400   -1.15906200   -2.56653700
 C                 -5.80317800   -1.55808600   -1.75885100
 C                 -4.17408100   -0.54196700   -3.25596200
 C                 -5.49274300   -0.74541000   -2.85806100
 H                  0.45549700   -0.04001600   -1.62409200
 H                 -2.63369500   -2.91687900    0.31609500
 H                 -2.02687800   -3.61727500   -1.19189300
 H                 -4.95057100   -2.77425400   -0.20338300
 H                 -3.93237700    0.10167600   -4.09614100
 H                 -6.29422700   -0.25257100   -3.40327200
 O                 -1.84918300   -0.91988200   -2.98419000
 H                 -1.26224100   -1.22152000   -2.25409400
 C                 -7.23352900   -1.78969400   -1.33336800
 H                 -7.30646400   -1.98055300   -0.25762400
 H                 -7.86604600   -0.92612500   -1.56418600
 H                 -7.67126300   -2.65637700   -1.84602100
110
 Complex Fa
 P                  2.96176500   -0.59645400   -0.89845900
 P                  0.09625100    2.74002100    0.45854500
 C                  2.86488500   -2.47178300   -0.76702200
 C                  1.91700400   -3.09629500   -1.80117600
 C                  4.19319800   -3.24480800   -0.72410700
 C                  3.54793500   -0.11399200   -2.62471300
 C                  2.49890100   -0.29446600   -3.73348800
 C                  4.88532500   -0.73421200   -3.05949200
 C                  4.45667900   -0.19445800    0.17136400
 C                  4.95077600    1.24905300    0.01778000
 C                  4.17412500   -0.52279400    1.64302700
 C                  0.95126600    4.15643000   -0.45801800
 C                  0.43262200    4.30827400   -1.89641200
 C                  0.97183100    5.52331400    0.24522100
 C                 -1.76428400    2.99250300    0.35436400
 C                 -2.39646900    2.69273800   -1.01395800
 C                 -2.28023000    4.33986800    0.88461000
 C                  0.45770500    3.11813600    2.26421900
 C                  1.95859100    3.04420700    2.57816900
 C                 -0.32397500    2.20968400    3.21991100
 Os                 0.96453900    0.63197100   -0.33256500
 Si                -0.47226800   -1.11195900    0.59235400
 C                  0.36023200   -2.55530000    1.52129400
 C                  0.16665300   -3.89029700    1.12467500
 C                  1.20813800   -2.32858700    2.62149300
 C                  0.79902300   -4.94827800    1.78292200
 C                  1.83526000   -3.37930200    3.29378000
 C                  1.63660000   -4.69590900    2.87062100
 C                 -1.93691200   -0.62467300    1.71443000
 C                 -1.95800300   -0.89246300    3.09528300
 C                 -3.06301400    0.02060600    1.17153000
 C                 -3.03383000   -0.50888900    3.89949900
 C                 -4.15112300    0.39372300    1.96289700
 C                 -4.13524700    0.13821300    3.33551900
 H                  2.39417500   -2.58792900    0.21115500
 H                  1.68577400   -4.12291200   -1.49673000
 H                  2.38036200   -3.14439400   -2.79113100
 H                  0.96854400   -2.56163900   -1.88171800
 H                  3.97139200   -4.30649700   -0.56450600
 H                  4.84197500   -2.93093600    0.09708900
 H                  4.75889500   -3.16536200   -1.65575600
 H                  3.68742700    0.96580200   -2.49473900
 H                  2.86997500    0.17442900   -4.65283500
 H                  1.54779700    0.17372100   -3.47843000
 H                  2.31577800   -1.34815600   -3.95798100
 H                  4.77109900   -1.79404100   -3.30496700
 H                  5.67380600   -0.64231200   -2.30798100
 H                  5.23979900   -0.23061300   -3.96651000
 H                  5.25237100   -0.85737400   -0.18326200
 H                  4.17475300    1.96691300    0.29984400
 H                  5.27161700    1.47834300   -1.00228300
 H                  5.81158800    1.41054900    0.67716200
 H                  5.07707300   -0.35437700    2.24158500
 H                  3.86247400   -1.55961900    1.79211300
 H                  3.38068500    0.11897600    2.03324500
 H                  1.97962000    3.78493700   -0.51658600
 H                 -0.53198100    4.82439200   -1.91625400
 H                  0.32405600    3.34553800   -2.40088800
 H                  1.13746100    4.91530400   -2.47648600
 H                  1.53575500    6.23177600   -0.37348800
 H                  1.45737800    5.49497300    1.22343600
 H                 -0.03055900    5.93776200    0.37768600
 H                 -2.10894000    2.21255200    1.03861300
 H                 -3.47865500    2.57366200   -0.88842600
 H                 -2.01733200    1.77553800   -1.46889400
 H                 -2.23771900    3.50747300   -1.72443200
 H                 -2.04516500    5.16030600    0.20024800
 H                 -1.89018700    4.59539900    1.87307000
 H                 -3.37222100    4.29380000    0.97049800
 H                  0.12529200    4.15033000    2.41683400
 H                  2.14082700    3.43073500    3.58786300
 H                  2.57400500    3.62421300    1.88459100
 H                  2.30667300    2.00977300    2.54271900
 H                 -0.05695000    1.16214300    3.06589200
 H                 -1.40720800    2.29659800    3.10674100
 H                 -0.07956700    2.47088300    4.25645100
 H                  2.21840500    1.54224900    0.25904800
 H                  1.35682800    1.53943000   -1.67423400
 H                 -0.51433600    0.77308600   -1.00522700
 H                  1.08329600    0.14192100    1.26487200
 H                 -0.46472700   -4.10699100    0.26901300
 H                  1.40561400   -1.30945700    2.94507100
 H                  0.64061700   -5.96898000    1.44415000
 H                  2.48600400   -3.17065100    4.13914900
 H                  2.13199400   -5.51611700    3.38291300
 H                 -1.12337100   -1.41213700    3.55678600
 H                 -3.10185900    0.22826800    0.10847300
 H                 -3.01561600   -0.72385200    4.96489500
 H                 -5.00834500    0.87951300    1.50412800
 H                 -4.97695000    0.43066000    3.95762900
 O                 -1.22628700   -1.89479100   -0.75040900
 C                 -2.45979500   -2.61727800   -0.77271000
 C                 -3.55958500   -1.83274300   -1.46158500
 C                 -4.88785000   -1.99026600   -1.05647800
 C                 -3.27477800   -0.93315400   -2.51004500
 C                 -5.94710600   -1.30530400   -1.66116300
 C                 -4.32145600   -0.23201800   -3.11983600
 C                 -5.63643700   -0.42169900   -2.70358800
 H                  0.66086000   -0.40268800   -1.55612600
 H                 -2.78150700   -2.88833600    0.23986000
 H                 -2.27181700   -3.55397400   -1.31782900
 H                 -5.09771300   -2.66192400   -0.22587500
 H                 -4.07824700    0.46631800   -3.91478300
 H                 -6.43335700    0.13753700   -3.18817300
 O                 -2.00772100   -0.69654800   -2.94971000
 H                 -1.39783600   -1.04957000   -2.26349600
 C                 -7.37240500   -1.52270500   -1.21185900
 H                 -7.42696900   -1.73514400   -0.13887300
 H                 -7.99464600   -0.64407700   -1.41121500
 H                 -7.83514500   -2.37131400   -1.73285300
110
 TSa(F-A)
 H                 -2.87733600   -0.39634300   -0.74749800
 H                 -2.17842700   -0.18623700    0.79008400
 H                  1.06006500    0.10865100   -1.03733100
 H                 -1.85622800   -0.29735400   -2.10786300
 H                  0.06235500   -0.18359900   -1.68254000
 P                 -1.79885200    2.11496800   -0.86196700
 P                 -1.31318700   -2.56555900   -0.57237000
 C                 -0.98176800    3.36200900    0.29883400
 H                 -0.99297800    2.80950500    1.24145000
 C                  0.48787700    3.59807200   -0.07318400
 H                  1.02214500    4.02136200    0.78448100
 H                  0.58159000    4.30557200   -0.90318800
 C                 -1.68233800    4.70646100    0.55134700
 H                 -1.09786800    5.27667300    1.28413200
 H                 -2.68507700    4.58955800    0.96851700
 H                 -1.75983300    5.31728700   -0.35197600
 C                 -1.56246600    2.72739600   -2.63773000
 H                 -2.26059900    2.07047200   -3.17118700
 C                 -0.16983800    2.43678200   -3.21818900
 H                 -0.17650300    2.63075500   -4.29801100
 H                  0.11585200    1.39577300   -3.06158300
 H                  0.60337900    3.07349300   -2.77984500
 C                 -1.96342600    4.18399200   -2.91264400
 H                 -1.24997900    4.88439400   -2.46761200
 H                 -2.96015700    4.43345700   -2.53877900
 H                 -1.96515100    4.37072100   -3.99370400
 C                 -3.62771600    2.49129200   -0.58219700
 H                 -3.73130100    3.57686400   -0.68272300
 C                 -4.54724700    1.83584600   -1.62158300
 H                 -4.41953600    0.74925000   -1.63577800
 H                 -4.37107300    2.21140500   -2.63391900
 H                 -5.59460000    2.04737300   -1.37369200
 C                 -4.06121900    2.09832700    0.83858200
 H                 -5.07186200    2.47594700    1.03695000
 H                 -3.39789800    2.49617500    1.61213500
 H                 -4.07352200    1.01141300    0.94960700
 C                 -2.03056300   -3.21251200   -2.20190300
 H                 -2.94639400   -2.61155400   -2.25718200
 C                 -1.18269400   -2.84103800   -3.43002900
 H                 -0.33177300   -3.51774800   -3.54931800
 H                 -0.80421200   -1.81842200   -3.37300200
 H                 -1.79257200   -2.92716400   -4.33765000
 C                 -2.42612600   -4.69517700   -2.26405400
 H                 -2.97386200   -4.88825000   -3.19505300
 H                 -3.07320600   -5.00365000   -1.43898900
 H                 -1.54900200   -5.34865600   -2.26772000
 C                  0.29601500   -3.47727800   -0.20770200
 H                  0.61423400   -2.97128500    0.70732900
 C                  1.37072000   -3.19994700   -1.26771400
 H                  2.36140400   -3.41959900   -0.85732200
 H                  1.36220500   -2.15673700   -1.58554300
 H                  1.23335700   -3.82637500   -2.15386300
 C                  0.22294600   -4.98035000    0.09858400
 H                 -0.07767600   -5.56552100   -0.77492800
 H                 -0.46274000   -5.21579900    0.91632400
 H                  1.21623700   -5.33090300    0.40259100
 C                 -2.49175400   -3.32237400    0.68903800
 H                 -2.45177600   -4.40673400    0.53859300
 C                 -3.94175300   -2.86377700    0.48065500
 H                 -4.59500300   -3.36358400    1.20631200
 H                 -4.32221600   -3.09858300   -0.51786800
 H                 -4.03308500   -1.78479800    0.63120000
 C                 -2.04003400   -3.01943600    2.12317500
 H                 -2.04250500   -1.94139000    2.30702900
 H                 -1.03581600   -3.39248500    2.33588200
 H                 -2.72760400   -3.48605100    2.83940900
 Os                -1.29307600   -0.18862700   -0.59580200
 Si                 1.46758500    0.42072100    1.49062500
 H                  0.99484800    2.67697400   -0.36792200
 C                  1.94406000   -1.29341000    2.08244600
 C                  1.23023900   -1.93830800    3.10560000
 C                  3.04903800   -1.95969900    1.52516800
 C                  1.58852100   -3.21659200    3.53904800
 H                  0.38092100   -1.44312700    3.56634000
 C                  3.40860100   -3.23872500    1.95126600
 H                  3.63269300   -1.48018400    0.74482000
 C                  2.67338400   -3.87362400    2.95553600
 H                  1.01951800   -3.69886100    4.32912600
 H                  4.26078500   -3.74009800    1.50045900
 H                  2.95035100   -4.87058900    3.28688000
 C                  0.45613900    1.38884300    2.78394800
 C                  1.01457300    2.48528500    3.46547800
 C                 -0.86253300    1.02562100    3.10736200
 C                  0.27792900    3.20193300    4.41194000
 H                  2.03543600    2.77919900    3.24792900
 C                 -1.59551200    1.72060300    4.07008200
 H                 -1.34048200    0.21871400    2.56292200
 C                 -1.02927400    2.82083700    4.71853100
 H                  0.72706200    4.05608400    4.91205500
 H                 -2.61351500    1.41571000    4.29774600
 H                 -1.60312700    3.37720000    5.45475900
 O                  1.90624500    0.35670200   -0.44431100
 H                  0.04258900    0.04022600    0.70448400
 C                  3.11528600    0.55885000   -1.10067500
 C                  3.36757800   -0.06257700   -2.31999400
 C                  4.04873200    1.40354300   -0.49955300
 C                  4.58574800    0.17593100   -2.95716800
 H                  2.62174800   -0.71196600   -2.76473500
 C                  5.26724800    1.60441400   -1.14879500
 C                  5.55711800    1.00458800   -2.38187900
 H                  4.78368000   -0.30071200   -3.91330200
 H                  6.00711600    2.25207300   -0.68299900
 C                  3.68581300    2.08831800    0.79496500
 H                  3.14810600    3.02196500    0.57113700
 O                  2.92376000    1.27331200    1.65985500
 C                  6.89442900    1.21965900   -3.04839300
 H                  7.26120200    2.23941800   -2.89304400
 H                  7.65264700    0.53777400   -2.64284200
 H                  6.83903800    1.04156600   -4.12650700
 H                  4.59961600    2.37297400    1.33002300
110
 TSb(C-D)
 H                  2.90509300    0.31064200   -0.07511000
 H                  1.62978000   -0.05512800    1.34235500
 H                  1.87239800    0.34128600   -1.81168000
 H                 -0.08017200    0.23449900   -1.26789500
 P                  1.95788600   -2.11261800   -0.64293000
 P                  1.57549400    2.51374300   -0.12666000
 C                  0.91200500   -3.55188500    0.04189800
 H                  0.44273900   -3.09030500    0.91745900
 C                 -0.20672900   -3.98907700   -0.91867300
 H                 -0.95877600   -4.56628600   -0.36934200
 H                  0.18502800   -4.63053700   -1.71347700
 C                  1.66131500   -4.80915900    0.51667400
 H                  0.93248900   -5.53441100    0.89902500
 H                  2.36766300   -4.61143500    1.32501300
 H                  2.20450000   -5.29584100   -0.29928800
 C                  2.31963900   -2.48053900   -2.46322600
 H                  3.08295700   -1.71979700   -2.66288700
 C                  1.15656900   -2.17250800   -3.41586700
 H                  1.52788900   -2.14349200   -4.44759900
 H                  0.71133000   -1.20081100   -3.19735100
 H                  0.37793900   -2.93836700   -3.37766200
 C                  2.91942900   -3.86228600   -2.76402600
 H                  2.19105600   -4.66290200   -2.60627600
 H                  3.80133400   -4.08716400   -2.15858500
 H                  3.22740900   -3.90961500   -3.81579600
 C                  3.66360300   -2.47376300    0.10709400
 H                  3.82993700   -3.54469600   -0.04537400
 C                  4.81069300   -1.72175600   -0.58328700
 H                  4.64105200   -0.64126400   -0.56595800
 H                  4.95414000   -2.02773400   -1.62295500
 H                  5.74945900   -1.92398500   -0.05332800
 C                  3.69376000   -2.19699000    1.61556200
 H                  4.64424000   -2.54397700    2.03891800
 H                  2.88854300   -2.70380500    2.15316500
 H                  3.60389500   -1.12560500    1.80984000
 C                  2.98881300    3.05818800   -1.26635300
 H                  3.71973000    2.26712200   -1.06692600
 C                  2.62656800    2.97338500   -2.75799500
 H                  2.04927000    3.84529900   -3.07880600
 H                  2.05496100    2.07325200   -2.99415200
 H                  3.54518800    2.95576100   -3.35675100
 C                  3.65338800    4.41139300   -0.96803300
 H                  4.51294400    4.54374300   -1.63679000
 H                  4.02793800    4.49328700    0.05511100
 H                  2.97585500    5.25030000   -1.14746000
 C                  0.10640300    3.66209400   -0.40595400
 H                 -0.60821700    3.25671200    0.31600600
 C                 -0.52679300    3.49927400   -1.79494100
 H                 -1.55585600    3.87457900   -1.77557000
 H                 -0.56171700    2.45885700   -2.11691600
 H                  0.01575800    4.06925000   -2.55364700
 C                  0.29255400    5.15198100   -0.08074500
 H                  0.95159000    5.64856400   -0.79840800
 H                  0.68788100    5.32903100    0.92288600
 H                 -0.68149800    5.65351600   -0.13670400
 C                  2.19277500    3.08702500    1.56090100
 H                  2.39507700    4.15781000    1.45381900
 C                  3.49750300    2.38983400    1.97203000
 H                  3.87268000    2.82797400    2.90506900
 H                  4.28680400    2.48516900    1.22091400
 H                  3.32861200    1.32336200    2.13834900
 C                  1.13753900    2.91439900    2.66118600
 H                  0.94087900    1.85399300    2.84880300
 H                  0.18659400    3.39960700    2.42702800
 H                  1.50661800    3.34518500    3.59984200
 Os                 1.27420700    0.15338900   -0.26860300
 Si                -0.56487500    0.01299100    1.16522300
 H                 -0.72738800   -3.15828500   -1.38976500
 C                 -2.00705600    1.23555300    1.26549900
 C                 -2.42753200    1.77043900    2.49911700
 C                 -2.64293000    1.70646800    0.10074300
 C                 -3.43380300    2.73649200    2.56632400
 H                 -1.96420100    1.43095600    3.42144700
 C                 -3.66699500    2.65016300    0.16442600
 H                 -2.33675100    1.33990200   -0.87208600
 C                 -4.06110000    3.17329900    1.39821100
 H                 -3.73229600    3.14045200    3.53000000
 H                 -4.15186500    2.97844600   -0.75056500
 H                 -4.85219000    3.91652300    1.44891800
 C                 -0.71757300   -1.04879000    2.72636000
 C                 -1.96772900   -1.40381300    3.27119000
 C                  0.43200700   -1.56631400    3.35139800
 C                 -2.06529700   -2.25221700    4.37395700
 H                 -2.87643300   -1.00268900    2.83387000
 C                  0.34335100   -2.40349100    4.46462800
 H                  1.40800500   -1.30578100    2.95724500
 C                 -0.90808900   -2.75565100    4.97344400
 H                 -3.04236600   -2.51660100    4.76920200
 H                  1.24887700   -2.78227300    4.93099600
 H                 -0.98218100   -3.41416600    5.83449700
 O                 -1.98748000   -1.45231100   -0.25689100
 H                 -1.28289200   -1.24421900   -0.89925100
 C                 -3.25526600   -1.26323100   -0.77799700
 C                 -4.31685500   -1.38201800    0.11850500
 C                 -3.48210200   -0.97254800   -2.13142300
 C                 -5.61962300   -1.17191600   -0.31825500
 H                 -4.10433800   -1.63460900    1.15072400
 C                 -4.80786800   -0.76349300   -2.53448200
 C                 -5.89027800   -0.84700200   -1.65497700
 H                 -6.43868200   -1.25959800    0.39101500
 H                 -4.99210700   -0.52971800   -3.58086900
 C                 -2.35810000   -0.86308100   -3.14249500
 H                 -2.77669800   -1.01060000   -4.14284300
 O                 -1.70582200    0.40910500   -3.15714500
 C                 -7.30305300   -0.58312600   -2.11637500
 H                 -7.99954100   -1.33335600   -1.72604400
 H                 -7.65714200    0.39565200   -1.76899200
 H                 -7.37834700   -0.59045400   -3.20775600
 H                 -1.62614000   -1.66941700   -2.99550000
 H                 -0.96292500    0.38555300   -2.52255000
110
 Complex Db
 H                  2.90563900   -0.23154800    0.11701700
 H                  1.50841900   -0.18491100    1.39329900
 H                  2.11280900   -0.16556900   -1.70035000
 H                  0.11404500    0.12317500   -1.43298800
 P                  1.52516600   -2.45819600   -0.40774600
 P                  2.04141400    2.18166200   -0.25175900
 C                  0.16429100   -3.60323900    0.28418000
 H                 -0.25041700   -2.99303700    1.09355700
 C                 -0.96563800   -3.87411900   -0.72441300
 H                 -1.86010800   -4.22051300   -0.19474400
 H                 -0.68113600   -4.65460300   -1.43595600
 C                  0.60417500   -4.94771200    0.88926600
 H                 -0.28047800   -5.47933800    1.26132000
 H                  1.28703000   -4.83600800    1.73347200
 H                  1.08275500   -5.59493600    0.14798300
 C                  1.90742300   -3.04300500   -2.16894900
 H                  2.82770600   -2.47982800   -2.35976300
 C                  0.90100600   -2.57408600   -3.22875700
 H                  1.33296900   -2.71100100   -4.22777800
 H                  0.66632700   -1.51484900   -3.11037200
 H                 -0.02684200   -3.15145200   -3.20116400
 C                  2.21196500   -4.53973600   -2.33238100
 H                  1.31889600   -5.15356900   -2.18344800
 H                  2.98312600   -4.89747500   -1.64510200
 H                  2.56994000   -4.73462700   -3.35087700
 C                  3.07522900   -3.09937200    0.48343900
 H                  3.02849800   -4.19047600    0.41217000
 C                  4.38674200   -2.64524200   -0.17473000
 H                  4.43788900   -1.55475100   -0.24197600
 H                  4.52163400   -3.05548700   -1.17898200
 H                  5.23522900   -2.98617500    0.43091600
 C                  3.08215600   -2.71879500    1.96931500
 H                  3.93860600   -3.18733600    2.46939200
 H                  2.18000700   -3.04605600    2.49237200
 H                  3.16699700   -1.63596900    2.08860100
 C                  3.56310200    2.36142900   -1.36887100
 H                  4.11454800    1.45480300   -1.09671600
 C                  3.22168600    2.25132300   -2.86371100
 H                  2.84292800    3.19968400   -3.25620100
 H                  2.48136900    1.47308500   -3.06193300
 H                  4.12801800    2.00631300   -3.43060800
 C                  4.48189000    3.57020600   -1.13065600
 H                  5.36200900    3.48579200   -1.78038700
 H                  4.84780300    3.63819300   -0.10335500
 H                  3.99175500    4.51592300   -1.37636600
 C                  0.82918800    3.56515700   -0.67501000
 H                  0.04453800    3.38542900    0.06537200
 C                  0.18226500    3.39051000   -2.05542900
 H                 -0.73876700    3.98065500   -2.10747200
 H                 -0.07890600    2.35205400   -2.25531300
 H                  0.84037300    3.73450500   -2.85744900
 C                  1.30928300    5.01298800   -0.49445700
 H                  2.04377700    5.29686300   -1.25355400
 H                  1.74562700    5.20400000    0.48951200
 H                  0.45307000    5.68988100   -0.60458700
 C                  2.71508700    2.76295800    1.41171100
 H                  3.12747000    3.76186000    1.23458900
 C                  3.84632700    1.86310900    1.92985900
 H                  4.28395500    2.30376100    2.83415400
 H                  4.65273800    1.72955700    1.20304600
 H                  3.46498400    0.87113900    2.18259400
 C                  1.61578900    2.88607200    2.47395700
 H                  1.17907500    1.90727200    2.69540000
 H                  0.80807100    3.55927700    2.17667700
 H                  2.04204700    3.27271900    3.40777800
 Os                 1.30675500   -0.08363300   -0.24692200
 Si                -0.68568600    0.25110300    0.99754600
 H                 -1.25734600   -3.00032300   -1.30446600
 C                 -1.77806300    1.80154700    0.95020000
 C                 -1.92046900    2.60266200    2.10036300
 C                 -2.37093800    2.26326400   -0.23955600
 C                 -2.61162000    3.81544900    2.06324400
 H                 -1.48245000    2.27973600    3.04068000
 C                 -3.08248400    3.46277700   -0.27679900
 H                 -2.26548500    1.69924800   -1.15925900
 C                 -3.19874800    4.24738500    0.87261800
 H                 -2.69608800    4.41755400    2.96403700
 H                 -3.53645500    3.78816400   -1.20886700
 H                 -3.74300500    5.18734900    0.84103900
 C                 -1.09694500   -0.54895400    2.67214300
 C                 -2.35683700   -0.42094400    3.28986300
 C                 -0.13606400   -1.33763500    3.32781900
 C                 -2.64999900   -1.07119600    4.48918600
 H                 -3.11661600    0.20919900    2.83745600
 C                 -0.41643600   -1.98457200    4.53312400
 H                  0.84759100   -1.43679200    2.88446100
 C                 -1.67954800   -1.85907100    5.11326700
 H                 -3.63177900   -0.95702700    4.94100700
 H                  0.34992500   -2.58423600    5.01719700
 H                 -1.90495200   -2.36377800    6.04875300
 O                 -1.99852700   -0.93821000   -0.19797700
 H                 -1.31098300   -1.03359100   -0.88987400
 C                 -3.29905300   -0.81217200   -0.70218000
 C                 -4.33338000   -0.83142700    0.22501100
 C                 -3.53946400   -0.68805300   -2.07657500
 C                 -5.64696900   -0.68638800   -0.21391000
 H                 -4.10126200   -0.96786100    1.27382900
 C                 -4.87258400   -0.54834800   -2.47898200
 C                 -5.94016500   -0.53422300   -1.57455200
 H                 -6.45372100   -0.69771300    0.51393200
 H                 -5.07758600   -0.44632000   -3.54232900
 C                 -2.42529500   -0.69290700   -3.10611900
 H                 -2.87159200   -0.83130200   -4.09583700
 O                 -1.67325800    0.51892400   -3.14850400
 C                 -7.35903900   -0.33593900   -2.04897000
 H                 -8.07439700   -0.85490100   -1.40320900
 H                 -7.62994200    0.72744800   -2.04545200
 H                 -7.49705500   -0.70308000   -3.07057500
 H                 -1.75930900   -1.55306500   -2.94943600
 H                 -0.88889100    0.41959600   -2.57140100
110
 TSb(D-E)
 H                 -2.74657800    0.68583300    0.27271000
 H                 -1.37660100    0.32195900    1.38235800
 H                 -2.15170300    0.62669500   -1.61982400
 H                 -0.09208900    0.05570000   -1.56560300
 P                 -1.02276200    2.68518300   -0.29452700
 P                 -2.38019800   -1.79994000   -0.29892700
 C                  0.54483300    3.51165400    0.39454000
 H                  0.82339000    2.82835300    1.20278800
 C                  1.70026700    3.51654100   -0.62066800
 H                  2.64847300    3.68709700   -0.09791100
 H                  1.58148500    4.32066900   -1.35302300
 C                  0.39878800    4.91674900    1.00235400
 H                  1.37562400    5.24730600    1.37655400
 H                 -0.29357000    4.94907300    1.84631700
 H                  0.06813700    5.65355300    0.26473700
 C                 -1.32173500    3.40120400   -2.02274200
 H                 -2.34120000    3.04423000   -2.20553000
 C                 -0.45563700    2.77900500   -3.12621300
 H                 -0.84595700    3.07738300   -4.10704900
 H                 -0.47793100    1.68941300   -3.07709700
 H                  0.58284600    3.11521400   -3.07747600
 C                 -1.31847000    4.93344400   -2.12941200
 H                 -0.31355700    5.34614200   -2.00172800
 H                 -1.97574800    5.41462800   -1.40022100
 H                 -1.66545700    5.23379900   -3.12579700
 C                 -2.40833700    3.55882000    0.65980100
 H                 -2.17256800    4.62688700    0.61311200
 C                 -3.79461600    3.35731300    0.02918700
 H                 -4.03821900    2.29488000   -0.06062000
 H                 -3.87799500    3.81052800   -0.96211100
 H                 -4.55569900    3.82623500    0.66450900
 C                 -2.44242000    3.14534500    2.13652900
 H                 -3.20628400    3.72597600    2.66767000
 H                 -1.49017200    3.32109000    2.64337200
 H                 -2.69145000    2.08569900    2.23762200
 C                 -3.89460600   -1.67334200   -1.43248300
 H                 -4.26551900   -0.68155100   -1.15101000
 C                 -3.51647600   -1.60708300   -2.92081000
 H                 -3.30684500   -2.60235700   -3.32404400
 H                 -2.64640600   -0.97007700   -3.09639600
 H                 -4.35459500   -1.19566100   -3.49613700
 C                 -5.03252700   -2.68497400   -1.22480300
 H                 -5.87331100   -2.41842900   -1.87743000
 H                 -5.41404600   -2.69919100   -0.20103500
 H                 -4.73353400   -3.70307600   -1.48678700
 C                 -1.45833600   -3.39353600   -0.71411700
 H                 -0.67887100   -3.39082400    0.05331600
 C                 -0.74444800   -3.32415200   -2.06861600
 H                  0.01801500   -4.10744700   -2.12775100
 H                 -0.24094900   -2.36887000   -2.20737500
 H                 -1.43541200   -3.46869400   -2.90268800
 C                 -2.22671100   -4.71729600   -0.58686200
 H                 -2.96526600   -4.83838500   -1.38447100
 H                 -2.73988100   -4.82891100    0.37186600
 H                 -1.51868400   -5.55064500   -0.67289000
 C                 -3.17823600   -2.25225500    1.35168500
 H                 -3.77029100   -3.15247800    1.15639100
 C                 -4.12891900   -1.16315500    1.86986100
 H                 -4.67999200   -1.53985600    2.74031600
 H                 -4.86390600   -0.84539700    1.12478000
 H                 -3.57052300   -0.27685500    2.17968800
 C                 -2.14008700   -2.59427000    2.42699300
 H                 -1.51222800   -1.72684200    2.65194000
 H                 -1.48625900   -3.42074500    2.13931300
 H                 -2.64803300   -2.88233400    3.35560900
 Os                -1.25239300    0.30175600   -0.25127700
 Si                 0.74123400   -0.40710300    0.93876400
 H                  1.79493900    2.57572700   -1.15894400
 C                  1.41783400   -2.18091400    0.92693600
 C                  1.32207100   -2.99316600    2.07352800
 C                  1.94666800   -2.76468700   -0.23935000
 C                  1.71530200   -4.33258300    2.05412100
 H                  0.93280200   -2.57642200    2.99834800
 C                  2.35684200   -4.09865600   -0.25998800
 H                  2.02363700   -2.18837400   -1.15515600
 C                  2.23507800   -4.88994400    0.88398300
 H                  1.62176000   -4.93722200    2.95237000
 H                  2.76472200   -4.52037900   -1.17467700
 H                  2.54656900   -5.93078200    0.86543100
 C                  1.30120900    0.27680100    2.62163600
 C                  2.48355500   -0.14477100    3.26214200
 C                  0.50353000    1.21438200    3.29889300
 C                  2.86830500    0.37664100    4.49806400
 H                  3.10578700   -0.90520500    2.79941400
 C                  0.87511400    1.73613900    4.53974800
 H                 -0.42939900    1.52769700    2.84746600
 C                  2.06622900    1.32432800    5.13871300
 H                  3.78811800    0.03612200    4.96592500
 H                  0.23395400    2.45855400    5.03799600
 H                  2.36262900    1.72804800    6.10294600
 O                  1.85264600    0.33985000   -0.40385400
 H                  0.85940100    0.32071800   -1.08176300
 C                  3.17702500    0.21720800   -0.81044300
 C                  4.18208700    0.23753100    0.15200100
 C                  3.48663700    0.13516100   -2.17679200
 C                  5.51627300    0.13333700   -0.23670100
 H                  3.91651600    0.35266100    1.19446700
 C                  4.83597900    0.03213100   -2.53013600
 C                  5.86896600    0.02026300   -1.58570900
 H                  6.29190500    0.14825300    0.52462200
 H                  5.08475700   -0.03858700   -3.58693500
 C                  2.41902000    0.17504700   -3.24782300
 H                  2.90513800    0.24234800   -4.22639800
 O                  1.58483300   -0.98838000   -3.27000500
 C                  7.30934500   -0.13356900   -2.00961800
 H                  7.99026600    0.34462200   -1.29846600
 H                  7.59316100   -1.19202500   -2.07020100
 H                  7.48776700    0.30628400   -2.99599600
 H                  1.80653500    1.07837100   -3.13574900
 H                  0.77117600   -0.77869300   -2.78520200
110
 Complex Eb
 H                 -2.64264700    0.86552500    0.47824700
 H                 -1.16512000    0.21143900    1.30815300
 H                 -2.37342100    0.93338900   -1.46236800
 H                 -0.66280400   -0.35606500   -1.69950000
 P                 -0.85152800    2.76143600   -0.15176000
 P                 -2.63450300   -1.59624600   -0.30654100
 C                  0.75409900    3.39844500    0.63215000
 H                  0.96604800    2.63126600    1.38302100
 C                  1.92305600    3.40301600   -0.36545500
 H                  2.87026300    3.45919300    0.18249300
 H                  1.87447000    4.27203400   -1.02842300
 C                  0.69072300    4.75677400    1.35113200
 H                  1.68233500    4.98426100    1.76040100
 H                 -0.01105600    4.77253700    2.18754600
 H                  0.42670400    5.57173500    0.67115200
 C                 -1.05681200    3.61274900   -1.82870700
 H                 -2.08149500    3.31216500   -2.07399200
 C                 -0.16523900    3.06860400   -2.95521100
 H                 -0.54217200    3.43638800   -3.91710700
 H                 -0.16208500    1.97883300   -3.00466700
 H                  0.86903500    3.40587900   -2.86317500
 C                 -0.99326500    5.14804300   -1.79901600
 H                  0.02073000    5.50530800   -1.59830700
 H                 -1.66221800    5.59271400   -1.05768600
 H                 -1.28639200    5.54428500   -2.77858300
 C                 -2.18779400    3.63612500    0.86036200
 H                 -1.88148200    4.68627300    0.89776200
 C                 -3.57780500    3.57492300    0.21077200
 H                 -3.90224800    2.54107900    0.06513700
 H                 -3.61427600    4.08098300   -0.75759900
 H                 -4.30620700    4.06988000    0.86411000
 C                 -2.25468000    3.11218500    2.30173500
 H                 -2.97322100    3.70727000    2.87775200
 H                 -1.29345600    3.17333000    2.81843500
 H                 -2.58437900    2.07063600    2.32447400
 C                 -4.26320200   -1.26023800   -1.20950700
 H                 -4.50423300   -0.26326200   -0.82426300
 C                 -4.07802700   -1.12750900   -2.72892300
 H                 -4.01117800   -2.10860500   -3.20822600
 H                 -3.18691600   -0.55116100   -2.98860500
 H                 -4.94554400   -0.61500000   -3.16086400
 C                 -5.44447000   -2.19272400   -0.89862200
 H                 -6.32854300   -1.84519000   -1.44694400
 H                 -5.71032900   -2.20693200    0.16105500
 H                 -5.25388000   -3.22196300   -1.21311300
 C                 -1.86275800   -3.17235400   -0.98762100
 H                 -0.99864800   -3.28392800   -0.32735400
 C                 -1.30950400   -3.03094100   -2.41311700
 H                 -0.64736600   -3.87636700   -2.62398400
 H                 -0.71778700   -2.12262900   -2.54560700
 H                 -2.10322100   -3.03256500   -3.16379100
 C                 -2.70990500   -4.44933800   -0.87564400
 H                 -3.53664900   -4.45216100   -1.59222900
 H                 -3.12431900   -4.60569100    0.12371500
 H                 -2.07924200   -5.31646700   -1.10375700
 C                 -3.23318900   -2.11753300    1.39883900
 H                 -3.94010500   -2.93488300    1.22151900
 C                 -3.97945200   -0.98680900    2.12286700
 H                 -4.45988200   -1.38481900    3.02449100
 H                 -4.75711000   -0.52096000    1.51089900
 H                 -3.28447500   -0.20192700    2.43031000
 C                 -2.10132500   -2.64997400    2.28369700
 H                 -1.34084000   -1.88242400    2.45346900
 H                 -1.61207800   -3.52783400    1.85673100
 H                 -2.50365700   -2.93849900    3.26222800
 Os                -1.29472700    0.38913500   -0.30949600
 Si                 0.86277400   -0.48701000    0.59695200
 H                  1.95095100    2.49713900   -0.96519000
 C                  1.29899700   -2.32113500    0.28436600
 C                  1.10917700   -3.33020800    1.24809000
 C                  1.76242400   -2.72570900   -0.98232100
 C                  1.34018600   -4.67683000    0.95822100
 H                  0.77271200   -3.06606800    2.24509900
 C                  2.00578700   -4.06854800   -1.27677300
 H                  1.93514200   -1.98886000   -1.76043100
 C                  1.78595000   -5.05212300   -0.31047800
 H                  1.17755100   -5.43027400    1.72479500
 H                  2.36439500   -4.34539000   -2.26477800
 H                  1.96882500   -6.09833500   -0.54045700
 C                  1.25198900   -0.22478200    2.46145500
 C                  2.25057400   -0.95501600    3.13772000
 C                  0.52851100    0.70532900    3.22804200
 C                  2.52387700   -0.75198000    4.49158600
 H                  2.82206000   -1.70809200    2.60388400
 C                  0.79420000    0.92170400    4.58220400
 H                 -0.27459100    1.26083600    2.75923400
 C                  1.79889700    0.19369000    5.21967500
 H                  3.29981200   -1.33677300    4.97865700
 H                  0.21236100    1.65292000    5.13773600
 H                  2.00936700    0.35354400    6.27363200
 O                  2.09842900    0.31979400   -0.34638100
 H                 -0.29909500    0.56404500   -1.67486600
 C                  3.44649000    0.14014300   -0.52321000
 C                  4.31659200   -0.11010500    0.54044500
 C                  3.97123600    0.28295500   -1.82636700
 C                  5.68436600   -0.26577000    0.31817900
 H                  3.92106200   -0.15925500    1.54486400
 C                  5.34431000    0.11299800   -2.01790500
 C                  6.22545500   -0.17000800   -0.96699000
 H                  6.33795200   -0.46305100    1.16463600
 H                  5.74174100    0.21323000   -3.02649500
 C                  3.09813500    0.70217300   -2.99322200
 H                  3.62170300    0.50679700   -3.93423900
 O                  1.84589800    0.02241300   -3.07250100
 C                  7.69747200   -0.38706900   -1.22220700
 H                  8.29669900   -0.15926700   -0.33480200
 H                  7.90599000   -1.42964300   -1.49577300
 H                  8.06126500    0.23994900   -2.04313100
 H                  2.93050000    1.79116700   -2.94389800
 H                  1.47051900    0.11775800   -2.18296000
110
 TSb(E-F)
 H                 -2.65352200    0.85533000    0.45756300
 H                 -1.16441000    0.20908000    1.30671900
 H                 -2.35701600    0.91252300   -1.48452800
 H                 -0.65411600   -0.37789400   -1.67849900
 P                 -0.87002500    2.75942200   -0.15196600
 P                 -2.62720700   -1.60637100   -0.30546000
 C                  0.73411600    3.40344700    0.62818200
 H                  0.95078600    2.63792300    1.37939200
 C                  1.90047700    3.41090500   -0.37235100
 H                  2.84879700    3.47201400    0.17311400
 H                  1.84664400    4.27828700   -1.03704100
 C                  0.66628900    4.76213600    1.34595900
 H                  1.65763700    4.99408800    1.75331000
 H                 -0.03410500    4.77542300    2.18362200
 H                  0.39760500    5.57543400    0.66582600
 C                 -1.08458900    3.60918300   -1.82819100
 H                 -2.10910300    3.30494600   -2.06968100
 C                 -0.19562100    3.06792500   -2.95808200
 H                 -0.57420600    3.43930700   -3.91794300
 H                 -0.19518400    1.97827600   -3.01004400
 H                  0.83931600    3.40346300   -2.86713800
 C                 -1.02633200    5.14466300   -1.79798100
 H                 -0.01251100    5.50538900   -1.60270700
 H                 -1.69277200    5.58667400   -1.05278900
 H                 -1.32622900    5.54025000   -2.77573400
 C                 -2.20933500    3.62450500    0.86374200
 H                 -1.90906700    4.67640000    0.90161800
 C                 -3.60011500    3.55578700    0.21658800
 H                 -3.91764300    2.52013800    0.06802200
 H                 -3.64198500    4.06504500   -0.74986700
 H                 -4.33069900    4.04320100    0.87310200
 C                 -2.26974600    3.09822600    2.30441900
 H                 -2.99250400    3.68640400    2.88221800
 H                 -1.30826400    3.16713500    2.81966100
 H                 -2.59042400    2.05387100    2.32609800
 C                 -4.25500000   -1.27695200   -1.21221900
 H                 -4.49902200   -0.27909100   -0.83126200
 C                 -4.06842900   -1.15009900   -2.73199400
 H                 -3.99998500   -2.13306900   -3.20717700
 H                 -3.17781200   -0.57378100   -2.99316500
 H                 -4.93631400   -0.64047400   -3.16658600
 C                 -5.43403200   -2.21150300   -0.89892500
 H                 -6.31815500   -1.86899100   -1.45028500
 H                 -5.70160400   -2.22178300    0.16035600
 H                 -5.23988800   -3.24157500   -1.20854400
 C                 -1.84874200   -3.18110300   -0.98140600
 H                 -0.98358300   -3.28617200   -0.32148500
 C                 -1.29775500   -3.04330600   -2.40813300
 H                 -0.62896600   -3.88457600   -2.61445700
 H                 -0.71402700   -2.13068400   -2.54640100
 H                 -2.09220400   -3.05600500   -3.15792500
 C                 -2.69047400   -4.46113100   -0.86327600
 H                 -3.51891100   -4.46956800   -1.57785000
 H                 -3.10174900   -4.61629500    0.13754600
 H                 -2.05668300   -5.32622900   -1.09033000
 C                 -3.22595700   -2.12429700    1.40066200
 H                 -3.93003900   -2.94439200    1.22472900
 C                 -3.97646300   -0.99390900    2.12069800
 H                 -4.45670300   -1.39100500    3.02281800
 H                 -4.75476000   -0.53197000    1.50658900
 H                 -3.28410700   -0.20620300    2.42665900
 C                 -2.09309000   -2.65047000    2.28801300
 H                 -1.33555800   -1.87971900    2.45644500
 H                 -1.60024100   -3.52769600    1.86389500
 H                 -2.49547500   -2.93778500    3.26686200
 Os                -1.29112500    0.38304900   -0.31365100
 Si                 0.86815000   -0.48072600    0.59719300
 H                  1.93040800    2.50360400   -0.96997700
 C                  1.30899700   -2.31424100    0.28885000
 C                  1.12133200   -3.32128600    1.25510300
 C                  1.77410600   -2.72072300   -0.97659000
 C                  1.35584800   -4.66806200    0.96876000
 H                  0.78376700   -3.05539300    2.25128100
 C                  2.02108500   -4.06369600   -1.26744400
 H                  1.94541600   -1.98539800   -1.75644400
 C                  1.80319400   -5.04538500   -0.29877900
 H                  1.19471300   -5.41998700    1.73714200
 H                  2.38096700   -4.34213200   -2.25453300
 H                  1.98883300   -6.09170600   -0.52603900
 C                  1.25564700   -0.21442000    2.46152100
 C                  2.25791800   -0.93914300    3.13827000
 C                  0.52759000    0.71253600    3.22748100
 C                  2.53039000   -0.73363000    4.49192900
 H                  2.83286600   -1.69002600    2.60507300
 C                  0.79237000    0.93142200    4.58141800
 H                 -0.27860500    1.26312400    2.75827600
 C                  1.80083500    0.20903900    5.21934300
 H                  3.30923400   -1.31421500    4.97939000
 H                  0.20683200    1.66005200    5.13646800
 H                  2.01064600    0.37080300    6.27314000
 O                  2.10083000    0.32845200   -0.34637900
 H                 -0.28314500    0.58027900   -1.65183300
 C                  3.44896000    0.15275600   -0.52374700
 C                  4.32108900   -0.09275000    0.53944500
 C                  3.97180200    0.29507400   -1.82763600
 C                  5.68906600   -0.24460900    0.31584400
 H                  3.92690000   -0.14112900    1.54443900
 C                  5.34519900    0.12905200   -2.02051100
 C                  6.22840200   -0.14952300   -0.97014600
 H                  6.34428700   -0.43826900    1.16189200
 H                  5.74114300    0.22887400   -3.02971700
 C                  3.09552200    0.70954500   -2.99364300
 H                  3.62257800    0.52379500   -3.93464000
 O                  1.85102400    0.01638200   -3.07894100
 C                  7.70081600   -0.36281000   -1.22629700
 H                  8.30108600   -0.12173000   -0.34307300
 H                  7.91357600   -1.40763100   -1.48778900
 H                  8.05977000    0.25603600   -2.05547100
 H                  2.91587300    1.79636700   -2.94013000
 H                  1.46445800    0.11414400   -2.19475200
110
 Complex Fb
 H                 -1.01889800    1.98627800   -0.72947100
 H                 -0.70756100    0.02503700   -1.39671100
 H                  0.03690900    0.31987800    2.89366000
 H                 -0.20932700    1.84196200    1.32487800
 H                 -0.72850900   -0.31868100    1.29858600
 P                  1.46738100    2.07179900   -0.78755200
 P                 -2.73180900    0.90139500    0.48339800
 C                  2.70634900    1.25103300   -1.94115200
 H                  2.04468300    0.66505800   -2.58312300
 C                  3.60405500    0.26042300   -1.19588400
 H                  4.05454700   -0.43975700   -1.90722400
 H                  4.41637800    0.77210900   -0.66992100
 C                  3.55156100    2.15675300   -2.85224400
 H                  4.16528300    1.51731200   -3.49793600
 H                  2.95264500    2.79080600   -3.50995200
 H                  4.23315200    2.79926200   -2.29009500
 C                  2.39358500    2.92139800    0.61874200
 H                  1.59090500    3.52277200    1.06151800
 C                  2.89869300    1.97736900    1.72165600
 H                  3.34867200    2.57726300    2.52198800
 H                  2.09395900    1.39081900    2.16179400
 H                  3.66229200    1.28384300    1.36387200
 C                  3.52165400    3.86328400    0.16931200
 H                  4.39269300    3.30153700   -0.18042800
 H                  3.22252200    4.55647500   -0.62146600
 H                  3.84966700    4.46688600    1.02351300
 C                  0.87898800    3.52116600   -1.83364900
 H                  1.78811200    4.03177600   -2.16636800
 C                  0.04115900    4.53227100   -1.04051800
 H                 -0.81080800    4.05420400   -0.54960600
 H                  0.63030500    5.04017700   -0.27148500
 H                 -0.34735500    5.30187600   -1.71761000
 C                  0.13557300    3.01802800   -3.08061500
 H                 -0.18462000    3.86910200   -3.69265200
 H                  0.76048300    2.37656800   -3.70869900
 H                 -0.75180500    2.44276200   -2.80697200
 C                 -3.15072500    2.30504800    1.67346500
 H                 -2.76423400    3.16992000    1.12032800
 C                 -2.41602300    2.28039800    3.02143900
 H                 -2.75906100    1.47130300    3.66835400
 H                 -1.33861500    2.18514400    2.89180300
 H                 -2.60952300    3.22446300    3.54500900
 C                 -4.65817700    2.50067100    1.90779300
 H                 -4.82158600    3.43973300    2.44924500
 H                 -5.24375800    2.55140700    0.98660600
 H                 -5.06766900    1.69729600    2.52714100
 C                 -3.54898300   -0.68368900    1.08599300
 H                 -3.02922100   -1.43018100    0.48480800
 C                 -3.23679500   -0.98024100    2.56076000
 H                 -3.40763200   -2.04479300    2.75452200
 H                 -2.20696900   -0.75224000    2.84210800
 H                 -3.89805700   -0.41529900    3.22582300
 C                 -5.05286200   -0.85056300    0.81575900
 H                 -5.66135500   -0.09430300    1.31918900
 H                 -5.29531800   -0.83471000   -0.24933600
 H                 -5.36521400   -1.82961000    1.19638700
 C                 -3.76290300    1.36293400   -1.02637600
 H                 -4.80055700    1.24895400   -0.69798700
 C                 -3.58098800    2.81306300   -1.49170900
 H                 -4.20079500    2.98629900   -2.37928100
 H                 -3.88319800    3.54396000   -0.73716800
 H                 -2.54573500    3.02149000   -1.77028500
 C                 -3.52122100    0.38891000   -2.18498000
 H                 -2.50681800    0.49726700   -2.57783600
 H                 -3.64991100   -0.65363300   -1.88746300
 H                 -4.22784300    0.59749300   -2.99698700
 Os                -0.35038500    0.72109600    0.09213200
 Si                 0.14537700   -1.59374600   -0.49981300
 H                  3.05039500   -0.32366400   -0.46459800
 C                 -1.32888000   -2.79021500   -0.56909700
 C                 -2.15168600   -2.84597300   -1.70744500
 C                 -1.66396300   -3.62024900    0.51491700
 C                 -3.28693300   -3.65754400   -1.74854000
 H                 -1.90391200   -2.24406700   -2.57807700
 C                 -2.79762900   -4.43615000    0.48284500
 H                 -1.02913000   -3.62368000    1.39505800
 C                 -3.62015100   -4.44794400   -0.64557800
 H                 -3.90867300   -3.67627700   -2.64001400
 H                 -3.03807300   -5.06272800    1.33797800
 H                 -4.50543700   -5.07752400   -0.67147200
 C                  1.06912500   -1.95589700   -2.12465900
 C                  1.97361100   -3.02972200   -2.20606100
 C                  0.79976600   -1.24988800   -3.31017400
 C                  2.60931100   -3.36006600   -3.40456500
 H                  2.17459100   -3.62065100   -1.31752000
 C                  1.42189700   -1.57899800   -4.51715100
 H                  0.09945700   -0.41795900   -3.28800400
 C                  2.33874400   -2.63072200   -4.56470400
 H                  3.31134200   -4.18939800   -3.43480100
 H                  1.19559600   -1.01176300   -5.41657600
 H                  2.83234200   -2.88484700   -5.49883400
 O                  0.09918200   -0.15771900    3.73838500
 H                  1.03797900    0.22760000    0.81250100
 C                  2.08367100   -2.07066800    1.51053200
 C                  3.40654400   -2.21438400    1.06440100
 C                  1.85301200   -1.61816000    2.82415400
 C                  4.47867300   -1.85406100    1.87466600
 H                  3.57885100   -2.59697700    0.06544400
 C                  2.95137200   -1.25530800    3.61404200
 C                  4.27041500   -1.34843200    3.16531900
 H                  5.49226900   -1.96768100    1.49705500
 H                  2.75411200   -0.88370300    4.61740000
 C                  0.46658200   -1.50261000    3.41628600
 H                 -0.26706500   -1.96278400    2.74621800
 O                  1.05626200   -2.44167200    0.69513200
 C                  5.42602100   -0.89871400    4.02635000
 H                  6.32805600   -1.48806700    3.83086300
 H                  5.19170400   -0.98460500    5.09215200
 H                  5.67769600    0.15250100    3.83394100
 H                  0.42881600   -2.04795000    4.36579700
110
 TSb(F-G)
 H                  1.08252300   -2.21121000   -0.99375700
 H                  0.70718200   -0.58265100   -1.63338700
 H                  0.28097600    0.53234200    2.37368700
 H                  0.65595100   -2.47525600    0.69298500
 H                  0.07669100   -0.94336800    1.59548000
 P                 -1.56643200   -2.17306600   -0.61675100
 P                  2.80194700   -0.89299400    0.45092000
 C                 -2.74579900   -1.38142800   -1.86291900
 H                 -2.03982400   -0.94860700   -2.57783500
 C                 -3.52763700   -0.22286900   -1.23573300
 H                 -3.90343200    0.44648700   -2.01692500
 H                 -4.38760900   -0.58784900   -0.66556900
 C                 -3.70296500   -2.29584400   -2.64519200
 H                 -4.28479800   -1.68193500   -3.34401600
 H                 -3.18686300   -3.05354200   -3.23897700
 H                 -4.41546800   -2.80659500   -1.99233800
 C                 -2.56266800   -2.70629800    0.89641300
 H                 -1.80439800   -3.29278600    1.43028600
 C                 -2.93926700   -1.53564100    1.81538200
 H                 -3.24780100   -1.92211800    2.79453400
 H                 -2.09840300   -0.86025400    1.97218400
 H                 -3.77207100   -0.95099700    1.42002400
 C                 -3.78267000   -3.60255600    0.64096900
 H                 -4.59816100   -3.04041000    0.17571100
 H                 -3.56045600   -4.46577300    0.00732000
 H                 -4.16243300   -3.98801700    1.59526500
 C                 -1.21943600   -3.83123800   -1.45156800
 H                 -2.20563900   -4.25453100   -1.66885200
 C                 -0.47369200   -4.82939600   -0.55565900
 H                  0.51609000   -4.45438700   -0.28128400
 H                 -1.01694800   -5.05588200    0.36629400
 H                 -0.33708400   -5.77501300   -1.09451000
 C                 -0.47454500   -3.65527400   -2.78457000
 H                 -0.44411000   -4.61092900   -3.32173100
 H                 -0.94408900   -2.91912600   -3.44327500
 H                  0.55514800   -3.32994300   -2.61573100
 C                  3.41637400   -2.58290800    1.06871300
 H                  3.08973500   -3.22184600    0.24004200
 C                  2.72514200   -3.12447500    2.33385300
 H                  3.17049400   -2.71943600    3.24516900
 H                  1.65640000   -2.90559200    2.35221100
 H                  2.84699000   -4.21401000    2.37184900
 C                  4.93919400   -2.72518700    1.21583800
 H                  5.19012900   -3.76876000    1.44326600
 H                  5.48920500   -2.45004100    0.31257600
 H                  5.31904900   -2.11681400    2.04211000
 C                  3.44938900    0.40483600    1.66158500
 H                  2.79294700    1.24834200    1.44630400
 C                  3.20777500    0.00487200    3.12528100
 H                  3.27092800    0.89465100    3.76061300
 H                  2.22353500   -0.43696400    3.28518300
 H                  3.96770600   -0.70302700    3.47081400
 C                  4.90039000    0.87985700    1.48604000
 H                  5.62374600    0.07405500    1.64284700
 H                  5.09085900    1.32093700    0.50573800
 H                  5.11239600    1.65621600    2.23178400
 C                  3.90393700   -0.66958500   -1.06680800
 H                  4.93357800   -0.64620800   -0.69470600
 C                  3.78167700   -1.82208200   -2.07362500
 H                  4.44486600   -1.63285400   -2.92657200
 H                  4.06203700   -2.79216700   -1.65363000
 H                  2.75955000   -1.89728000   -2.45506200
 C                  3.61079300    0.66039400   -1.76486100
 H                  2.59994500    0.65757300   -2.17923900
 H                  3.68732000    1.51702500   -1.09446900
 H                  4.31685900    0.81857000   -2.58954100
 Os                 0.46628400   -1.06489500   -0.04900100
 Si                -0.22883200    1.89866200   -0.44280000
 H                 -2.91470200    0.37056500   -0.56043000
 C                  1.32410300    2.93799000   -0.53143100
 C                  1.79693600    3.37588400   -1.78189500
 C                  1.98472600    3.39149300    0.62459100
 C                  2.91353300    4.20701900   -1.87773700
 H                  1.29476500    3.06380600   -2.69229600
 C                  3.10622000    4.21629300    0.53000100
 H                  1.61890500    3.08187000    1.59654200
 C                  3.57739100    4.62054200   -0.72149000
 H                  3.26532400    4.52854800   -2.85400900
 H                  3.61020300    4.54609400    1.43435000
 H                  4.45093700    5.26264900   -0.79400800
 C                 -1.11907400    2.04957500   -2.09511500
 C                 -2.04349900    3.09859400   -2.25518000
 C                 -0.85498600    1.23206100   -3.20667400
 C                 -2.70172700    3.30434200   -3.46890100
 H                 -2.25130400    3.76157600   -1.42032300
 C                 -1.50522500    1.43816500   -4.42520600
 H                 -0.14623200    0.41481800   -3.10922400
 C                 -2.43653800    2.47028400   -4.55693000
 H                 -3.41840600    4.11537600   -3.56522100
 H                 -1.28827800    0.78853600   -5.26892500
 H                 -2.94835700    2.62668500   -5.50249700
 O                  0.53479800    1.43100600    2.66168300
 H                 -0.51679700    0.42470200    0.02040700
 C                 -2.16965600    2.27572400    1.52133500
 C                 -3.48854300    2.27545100    1.06061400
 C                 -1.89064300    1.91521900    2.85162700
 C                 -4.52810100    1.87662800    1.89875900
 H                 -3.68778400    2.58588500    0.04144000
 C                 -2.95317600    1.50897500    3.66542200
 C                 -4.27788100    1.47305000    3.21507000
 H                 -5.54654000    1.87499900    1.51845300
 H                 -2.73519100    1.21456700    4.69010800
 C                 -0.49812500    2.03294900    3.42778500
 H                 -0.22566100    3.09394200    3.49435900
 O                 -1.15877400    2.71143400    0.70327100
 C                 -5.39034500    0.97569300    4.10534900
 H                 -6.34137300    1.46575300    3.87320800
 H                 -5.16977100    1.15071700    5.16306200
 H                 -5.54225500   -0.10410000    3.97936200
 H                 -0.50385300    1.63844400    4.45507300
110
 Complex Gb
 H                  1.08844100   -2.52563900   -0.79621400
 H                  0.75267400   -1.00245100   -1.66669600
 H                  0.24855500    0.51747600    2.29013800
 H                  0.54733200   -2.59306600    0.83611900
 H                  0.06578100   -0.96104200    1.59083100
 P                 -1.61638800   -2.17867600   -0.60264700
 P                  2.81192100   -1.00643400    0.44595600
 C                 -2.71888700   -1.27630200   -1.84457800
 H                 -1.97330300   -0.88920500   -2.54591300
 C                 -3.40466400   -0.07067800   -1.19594900
 H                 -3.72864900    0.64129300   -1.96222500
 H                 -4.28792700   -0.37439000   -0.62562200
 C                 -3.74180000   -2.09104600   -2.65257500
 H                 -4.26065600   -1.41854700   -3.34736000
 H                 -3.28477500   -2.88051400   -3.25350300
 H                 -4.50313400   -2.55014400   -2.01654300
 C                 -2.67092500   -2.66050400    0.89057700
 H                 -1.97466800   -3.32947000    1.41205700
 C                 -2.94482400   -1.48835600    1.84247800
 H                 -3.30923300   -1.87146200    2.80390200
 H                 -2.03990800   -0.91088600    2.03219800
 H                 -3.70521900   -0.80739300    1.45515600
 C                 -3.96556400   -3.43399300    0.60413200
 H                 -4.72332700   -2.78607400    0.15275500
 H                 -3.81809000   -4.29411000   -0.05498000
 H                 -4.38603500   -3.81234300    1.54429200
 C                 -1.40384900   -3.84972900   -1.46120300
 H                 -2.41749900   -4.19078400   -1.69769500
 C                 -0.75050900   -4.91560100   -0.57043500
 H                  0.25611400   -4.61602500   -0.26546400
 H                 -1.33072000   -5.12219500    0.33362800
 H                 -0.66626400   -5.85820300   -1.12531100
 C                 -0.62775100   -3.71410300   -2.78095500
 H                 -0.65378400   -4.66517300   -3.32693100
 H                 -1.03770000   -2.94275600   -3.43945700
 H                  0.41755500   -3.45755900   -2.59317300
 C                  3.55238900   -2.66417000    0.99828800
 H                  3.29001200   -3.29228300    0.13838300
 C                  2.88353000   -3.30664500    2.22567400
 H                  3.23013200   -2.85945500    3.16019700
 H                  1.79593300   -3.22328400    2.19371300
 H                  3.14110700   -4.37246900    2.26112600
 C                  5.07917700   -2.69106400    1.16747600
 H                  5.41406400   -3.72297000    1.33117700
 H                  5.61758100   -2.31043400    0.29580400
 H                  5.39305300   -2.10999700    2.04001600
 C                  3.34972100    0.30795300    1.69129500
 H                  2.66118900    1.12248600    1.45604400
 C                  3.05797000   -0.12506900    3.13628400
 H                  3.03416800    0.75555600    3.78661800
 H                  2.09553200   -0.63129800    3.23360900
 H                  3.83936700   -0.79405300    3.51133100
 C                  4.78084900    0.85723900    1.58351900
 H                  5.53718600    0.08559800    1.75368000
 H                  4.98556700    1.32538200    0.61837300
 H                  4.92636800    1.62905500    2.34975700
 C                  3.88265300   -0.62681700   -1.06105800
 H                  4.91313900   -0.53400200   -0.70183700
 C                  3.83391600   -1.74288400   -2.11307500
 H                  4.42243900   -1.44869600   -2.99077600
 H                  4.24596800   -2.68843100   -1.74847000
 H                  2.80560700   -1.92091600   -2.44088400
 C                  3.46567000    0.70808700   -1.68668100
 H                  2.44723600    0.64248000   -2.07889800
 H                  3.49435000    1.53554200   -0.97627400
 H                  4.13285300    0.96319300   -2.51919100
 Os                 0.49618400   -1.25319000   -0.03106800
 Si                -0.19878800    2.13970300   -0.43814700
 H                 -2.74097700    0.45754000   -0.51312600
 C                  1.34279600    3.19047700   -0.46137800
 C                  1.83577400    3.67342400   -1.68721700
 C                  2.03468700    3.52879900    0.71629900
 C                  2.99637300    4.44666500   -1.73953600
 H                  1.31736200    3.43680000   -2.61168400
 C                  3.19703300    4.29834200    0.66438900
 H                  1.66747200    3.16717600    1.66985800
 C                  3.68312700    4.75375900   -0.56390600
 H                  3.36480700    4.80518900   -2.69650800
 H                  3.72473100    4.54115400    1.58249400
 H                  4.59079800    5.34971100   -0.60304400
 C                 -1.02953700    2.16699400   -2.11308300
 C                 -1.99766600    3.14982700   -2.38770300
 C                 -0.67304600    1.27673200   -3.13978200
 C                 -2.60544000    3.22768800   -3.64166100
 H                 -2.28325100    3.85645300   -1.61312800
 C                 -1.27446200    1.35645700   -4.39734200
 H                  0.05654800    0.49561900   -2.94258900
 C                 -2.24562700    2.32827400   -4.64819600
 H                 -3.35810600    3.98744900   -3.83313500
 H                 -0.99185800    0.65392700   -5.17654800
 H                 -2.71933800    2.38582200   -5.62424300
 O                  0.46734300    1.44090600    2.53431100
 H                  0.09271100    0.67587500   -0.09884900
 C                 -2.22222200    2.36697200    1.49340800
 C                 -3.53924800    2.40686400    1.03348400
 C                 -1.94098400    1.94310700    2.80267200
 C                 -4.58287500    1.99294100    1.85914800
 H                 -3.73061600    2.75556800    0.02475200
 C                 -3.00781600    1.52517400    3.60410200
 C                 -4.33464100    1.53492800    3.15831900
 H                 -5.60231700    2.02202300    1.48301000
 H                 -2.79158700    1.18103800    4.61346800
 C                 -0.53860400    1.99990900    3.36503400
 H                 -0.24819300    3.04935600    3.50104200
 O                 -1.21053300    2.83199900    0.68941200
 C                 -5.45242000    1.02231500    4.03303300
 H                 -6.39846100    1.52832200    3.81558800
 H                 -5.23036700    1.16305700    5.09553600
 H                 -5.61403200   -0.05166500    3.87424500
 H                 -0.53196900    1.53348600    4.36137900
110
 TSb(G-A)
 H                 -2.07031400    2.26802100   -0.05783100
 H                 -1.47892600    1.25700600   -1.26653300
 H                  0.27733500   -0.60280500    1.47204500
 H                 -1.47564500    2.07004300    1.52059300
 H                 -0.29672800    0.50360900    1.76468000
 P                  0.65333600    2.72152700   -0.05507800
 P                 -3.02591200   -0.13092100    0.74125600
 C                  2.22125100    2.16661200   -0.94396900
 H                  1.80059500    1.53129700   -1.72735700
 C                  3.08191600    1.26958600   -0.04674900
 H                  3.75939400    0.66239200   -0.65448900
 H                  3.69797700    1.85956800    0.63913100
 C                  3.09323200    3.22358500   -1.63840100
 H                  3.91630800    2.71662100   -2.15720100
 H                  2.54634000    3.79490800   -2.39236200
 H                  3.53769600    3.93093700   -0.93359600
 C                  1.15739400    3.62645000    1.52966300
 H                  0.19463700    4.05951900    1.82867800
 C                  1.58594900    2.69315000    2.67295000
 H                  1.65754100    3.26761600    3.60502000
 H                  0.86460600    1.88828900    2.82141400
 H                  2.56627800    2.24386400    2.49190800
 C                  2.17187600    4.76824900    1.36910300
 H                  3.17531200    4.38179400    1.16585200
 H                  1.91071500    5.46864000    0.57115600
 H                  2.23212300    5.34391500    2.30106700
 C                  0.08760800    4.15806600   -1.14062000
 H                  0.95968300    4.81016900   -1.25889500
 C                 -1.03598600    4.98643500   -0.50305700
 H                 -1.90847000    4.36501700   -0.27957100
 H                 -0.72276500    5.47624100    0.42366500
 H                 -1.35412800    5.77449200   -1.19648600
 C                 -0.33348000    3.66679100   -2.53395800
 H                 -0.52285600    4.52579000   -3.18940800
 H                  0.42725200    3.04382500   -3.01254800
 H                 -1.25000900    3.07452700   -2.47270100
 C                 -4.00912900    0.64269500    2.16055400
 H                 -4.12286700    1.66703000    1.78446200
 C                 -3.22319200    0.74502300    3.47832600
 H                 -3.18197500   -0.21399600    4.00147700
 H                 -2.20092400    1.09093800    3.31637200
 H                 -3.72253600    1.45725200    4.14675100
 C                 -5.40695500    0.06418000    2.42399100
 H                 -5.94053700    0.69981800    3.14162600
 H                 -6.02449900    0.00166400    1.52409900
 H                 -5.34758900   -0.93599300    2.86401900
 C                 -2.85921500   -1.98203700    1.06961700
 H                 -2.13721800   -2.26406600    0.30017900
 C                 -2.21015400   -2.27767000    2.43055300
 H                 -1.77749900   -3.28449800    2.41857100
 H                 -1.41536900   -1.57163200    2.67739000
 H                 -2.95089800   -2.24906600    3.23606000
 C                 -4.10090600   -2.86727800    0.87687200
 H                 -4.90016600   -2.62239900    1.58192400
 H                 -4.51093400   -2.80837400   -0.13378900
 H                 -3.82150400   -3.91389700    1.04580300
 C                 -4.28250700   -0.08504300   -0.66422700
 H                 -5.13850800   -0.68566700   -0.33799500
 C                 -4.78051300    1.33584800   -0.96098300
 H                 -5.49323100    1.31092600   -1.79434100
 H                 -5.29269500    1.79134400   -0.10831500
 H                 -3.95081700    1.98812900   -1.24792800
 C                 -3.70327200   -0.72049500   -1.93531900
 H                 -2.86263100   -0.12950100   -2.30916600
 H                 -3.34579300   -1.73970400   -1.77260700
 H                 -4.46965600   -0.75697300   -2.71938200
 Os                -1.03934400    1.09565900    0.31187600
 Si                 0.91808800   -1.61160200   -0.74503700
 H                  2.48128200    0.58920400    0.56107400
 C                 -0.19430100   -3.10194000   -1.00573400
 C                 -1.05124700   -3.17950000   -2.11656400
 C                 -0.20010700   -4.17565600   -0.09803600
 C                 -1.90654500   -4.26865900   -2.29611600
 H                 -1.05829000   -2.37818300   -2.84881200
 C                 -1.04810800   -5.26935200   -0.27372300
 H                  0.46584200   -4.16269100    0.75845500
 C                 -1.91205900   -5.31344400   -1.37071000
 H                 -2.56678500   -4.30002200   -3.15840700
 H                 -1.03580200   -6.08567300    0.44336000
 H                 -2.57857600   -6.16049200   -1.50681200
 C                  1.34918600   -0.87476000   -2.45722500
 C                  2.57251400   -1.14507200   -3.09671100
 C                  0.41862900   -0.08074500   -3.14971300
 C                  2.85885800   -0.63089700   -4.36364000
 H                  3.30842000   -1.76252100   -2.59508900
 C                  0.68917600    0.41972700   -4.42442600
 H                 -0.51478800    0.18934800   -2.66642400
 C                  1.91733100    0.15238300   -5.03305900
 H                  3.81811700   -0.84401500   -4.82831100
 H                 -0.05085100    1.03335800   -4.93128600
 H                  2.13948300    0.55352100   -6.01823400
 O                  0.76338700   -1.47801200    1.20874700
 H                 -0.11334000   -0.36623000   -0.48445500
 C                  3.41602100   -2.04513000    0.51363300
 C                  4.76261700   -1.97821000    0.14102200
 C                  3.06604800   -1.87775300    1.86105200
 C                  5.74185200   -1.73531100    1.10078900
 H                  5.02335800   -2.10682500   -0.90428900
 C                  4.06065700   -1.61566300    2.80567500
 C                  5.41176600   -1.54410200    2.45039300
 H                  6.78332100   -1.68002100    0.79332500
 H                  3.77183000   -1.46782100    3.84457100
 C                  1.62233800   -2.00822800    2.24386200
 H                  1.33729100   -3.05493600    2.39784300
 O                  2.47431800   -2.28267200   -0.43681600
 C                  6.48314400   -1.28943700    3.48315700
 H                  6.99945900   -2.21730300    3.76088800
 H                  6.06516500   -0.86147600    4.39943200
 H                  7.24533000   -0.59820900    3.10768500
 H                  1.39719700   -1.46125700    3.16424200
110
 TS(1-A)c
 H                 -2.80966300    0.37609000   -0.90276300
 H                 -2.21294600    0.44530300    0.68634800
 H                  1.01869500   -0.03397100   -0.93100900
 H                 -1.69158800    0.17785000   -2.16220000
 H                  0.16265600   -0.28673400   -1.56075600
 P                 -1.14325500    2.50518200   -0.91729100
 P                 -2.00526900   -2.10869800   -0.56331400
 C                 -0.36577800    3.57541200    0.43296700
 H                 -0.67051100    3.03763000    1.33532900
 C                  1.16342500    3.51427800    0.36251900
 H                  1.60072700    3.81552000    1.31999200
 H                  1.55720700    4.18279500   -0.40967900
 C                 -0.82970300    5.03314000    0.58068100
 H                 -0.30274200    5.48581000    1.42971700
 H                 -1.89904200    5.12290200    0.78492400
 H                 -0.60195300    5.63613800   -0.30216600
 C                 -0.40358800    3.02776600   -2.57989200
 H                 -1.10300100    2.54349800   -3.27260000
 C                  0.97791200    2.42256300   -2.87393100
 H                  1.25591900    2.64109400   -3.91232100
 H                  0.97394100    1.33905300   -2.75156500
 H                  1.76092300    2.83854500   -2.23513700
 C                 -0.40221600    4.53559500   -2.87168000
 H                  0.33891900    5.05947400   -2.26065100
 H                 -1.37457900    5.00603500   -2.70198400
 H                 -0.13518100    4.70979900   -3.92124000
 C                 -2.87048500    3.26191100   -1.03323800
 H                 -2.71305600    4.34175800   -1.12311600
 C                 -3.66265900    2.80335200   -2.26527400
 H                 -3.77556300    1.71539800   -2.28487300
 H                 -3.19442500    3.11273100   -3.20425700
 H                 -4.66662100    3.24453600   -2.24241900
 C                 -3.68058000    3.00515100    0.24774600
 H                 -4.59207500    3.61508000    0.23893000
 H                 -3.12627400    3.24739700    1.15930500
 H                 -3.97486900    1.95545200    0.31667500
 C                 -2.82859600   -2.54674100   -2.21267100
 H                 -3.56872400   -1.73983200   -2.27808500
 C                 -1.91018700   -2.39621900   -3.43766900
 H                 -1.24407000   -3.25494600   -3.55356500
 H                 -1.29963500   -1.49291800   -3.38452500
 H                 -2.52216800   -2.33767900   -4.34608000
 C                 -3.56946900   -3.89039000   -2.27721600
 H                 -4.14739400   -3.94799100   -3.20798800
 H                 -4.26975900   -4.03799100   -1.45095300
 H                 -2.86948300   -4.73145000   -2.28242500
 C                 -0.79447500   -3.48700200   -0.12850400
 H                 -0.25676600   -3.04220600    0.71095400
 C                  0.22264500   -3.70902900   -1.25642900
 H                  1.13056700   -4.17135100   -0.85470100
 H                  0.49941400   -2.76986600   -1.74095200
 H                 -0.17619100   -4.37694300   -2.02630900
 C                 -1.36373800   -4.83202300    0.34834000
 H                 -1.97018100   -5.32326000   -0.41747400
 H                 -1.97042500   -4.73795200    1.25192800
 H                 -0.53231600   -5.50370600    0.59171900
 C                 -3.41484000   -2.41571000    0.65098800
 H                 -3.67616700   -3.47493100    0.55343100
 C                 -4.66667200   -1.58614800    0.33615800
 H                 -5.44981600   -1.80795900    1.07128200
 H                 -5.07987300   -1.80044500   -0.65368700
 H                 -4.45036800   -0.51574200    0.39006100
 C                 -2.96055300   -2.16406400    2.09445800
 H                 -2.71266100   -1.10939000    2.24043900
 H                 -2.08172100   -2.75222400    2.36690700
 H                 -3.76637700   -2.42324800    2.79209300
 Os                -1.25035100    0.14991300   -0.60546200
 Si                 1.45568100    0.00948900    1.60351100
 H                  1.50936300    2.50633500    0.13422200
 H                  2.89607200    0.37898300    1.80977500
 C                  1.41264800   -1.79606500    2.13337000
 C                  0.50189000   -2.23745500    3.10911700
 C                  2.31679100   -2.73303900    1.60232100
 C                  0.47593600   -3.57088800    3.52110200
 H                 -0.19890700   -1.53374200    3.54834400
 C                  2.28738500   -4.07027600    2.00347300
 H                  3.05053500   -2.42417000    0.86382200
 C                  1.36200800   -4.49327700    2.95995400
 H                 -0.23763700   -3.89024800    4.27566700
 H                  2.98840300   -4.77996000    1.57253100
 H                  1.33787100   -5.53314100    3.27348900
 C                  0.71394200    1.17617100    2.90493400
 C                  1.58699200    1.94014200    3.69841300
 C                 -0.66356900    1.27260600    3.16294500
 C                  1.10276200    2.77170400    4.71157400
 H                  2.65852800    1.89136300    3.51951500
 C                 -1.15339700    2.08864400    4.18318300
 H                 -1.35968900    0.72862200    2.53253300
 C                 -0.26935600    2.84592400    4.95672200
 H                  1.79524900    3.36236900    5.30518800
 H                 -2.22356900    2.14501300    4.36477100
 H                 -0.64878800    3.49393000    5.74211300
 O                  1.96917100    0.13926500   -0.29213000
 H                 -0.02544200    0.00569200    0.78284000
 C                  3.17038400   -0.21982900   -0.88570500
 C                  3.19927800   -1.38326600   -1.66092800
 C                  4.33422100    0.55595800   -0.74619000
 C                  4.37396600   -1.77390900   -2.29269700
 H                  2.29972700   -1.97733800   -1.74927300
 C                  5.51161000    0.12315300   -1.38279900
 C                  5.55906200   -1.02970300   -2.15962000
 H                  4.37408500   -2.67973000   -2.89388800
 H                  6.39751500    0.73686500   -1.24980900
 C                  4.38003400    1.82139900    0.02193300
 H                  3.42848900    2.15883700    0.45584100
 O                  5.39687600    2.48138300    0.16993000
 C                  6.82698000   -1.47548900   -2.84444800
 H                  6.70696500   -1.48023500   -3.93421800
 H                  7.66568600   -0.81731100   -2.60272100
 H                  7.10128900   -2.49406700   -2.54672800
103
 Complex 3-TZ
 H                 -0.14086600   -0.17507000   -0.99150400
 H                 -1.78232200    1.07528600   -1.07560100
 H                 -2.24673800    1.27104000    1.09959100
 H                 -0.39319800    1.10698400    1.69301800
 H                 -0.88834000   -0.58311600    1.51030400
 P                 -0.16617700    2.67575200   -0.26406400
 P                 -2.71059900   -1.06527400   -0.05604300
 C                  2.08199700   -0.35140100    2.03546700
 C                  3.42067700    0.07391300    2.12511100
 H                  3.98362100    0.29386500    1.21658400
 C                  4.05282300    0.24018600    3.36243000
 H                  5.08843200    0.58450200    3.39994300
 C                  3.36160100   -0.03098300    4.54642800
 H                  3.85232600    0.09845700    5.51286200
 C                  2.03134100   -0.46035500    4.48266400
 H                  1.47819200   -0.66651100    5.40140500
 C                  1.40322600   -0.60634200    3.24320100
 H                  0.34839700   -0.89048900    3.21692700
 C                  3.42159500   -0.29936200   -1.37597000
 C                  3.84101200    0.36882600   -2.53986700
 H                  3.23608000    1.19803200   -2.90962600
 C                  5.00056100   -0.03247700   -3.20413500
 H                  5.31301500    0.49733300   -4.10616300
 C                  5.75738100   -1.10775400   -2.72387700
 H                  6.66249500   -1.42231100   -3.24480400
 C                  5.33776600   -1.77455200   -1.56860300
 H                  5.91590900   -2.61653100   -1.18328300
 C                  4.18064700   -1.37970300   -0.89192600
 H                  3.85778600   -1.90843100    0.00410900
 C                  1.17320800   -2.38891700   -0.03666300
 C                  1.18039600   -2.81074500   -1.37958900
 H                  1.28292000   -2.06859700   -2.17495900
 C                  1.05126300   -4.15931900   -1.71968500
 H                  1.06438200   -4.46137300   -2.76898500
 C                  0.90186700   -5.12203600   -0.71439200
 H                  0.79009300   -6.17601400   -0.97561100
 C                  0.91398100   -4.72679800    0.62724300
 H                  0.81358900   -5.47343000    1.41777900
 C                  1.06133500   -3.37508600    0.95800300
 H                  1.08671700   -3.08485000    2.01108600
 C                  0.69518600    2.81139600   -1.92911500
 H                  1.68179700    2.39252200   -1.68152100
 C                  0.86992200    4.25586000   -2.42247300
 H                  1.57674000    4.27751800   -3.26628900
 H                  1.26179900    4.93062500   -1.64810600
 H                 -0.08130900    4.67380200   -2.78414000
 C                  0.12004000    1.91577600   -3.03279100
 H                 -0.91520400    2.17582000   -3.29386200
 H                  0.13720000    0.86282600   -2.73266500
 H                  0.73136800    2.02429100   -3.94277200
 C                 -1.51252300    3.98984500   -0.32205000
 H                 -0.99200900    4.89673800   -0.67201800
 C                 -2.62691400    3.64714000   -1.31645900
 H                 -3.18334600    2.76309300   -0.97699000
 H                 -2.24866300    3.43842500   -2.32558800
 H                 -3.33165100    4.49034000   -1.38848800
 C                 -2.11276600    4.28044400    1.06043600
 H                 -2.95152800    4.98633400    0.95662600
 H                 -1.38706100    4.73106900    1.74954000
 H                 -2.49755500    3.35536800    1.51484300
 C                  1.07526200    3.51908600    0.89199500
 H                  0.85252000    4.59365000    0.76894400
 C                  2.54814000    3.28469600    0.51829600
 H                  3.19047900    3.70832000    1.30524200
 H                  2.83341900    3.75831700   -0.42988000
 H                  2.77756900    2.21465200    0.44724300
 C                  0.86350500    3.14636500    2.36790700
 H                  1.24145500    2.13479100    2.56878300
 H                 -0.18737200    3.17415400    2.67891900
 H                  1.42881600    3.84600600    3.00307800
 C                 -2.28563900   -2.47674100   -1.20833000
 H                 -1.40861900   -2.89651000   -0.68642900
 C                 -1.79890800   -2.01725200   -2.58948200
 H                 -1.24892300   -2.83951400   -3.06959900
 H                 -1.12181500   -1.15714300   -2.51580000
 H                 -2.63496400   -1.74321600   -3.24550200
 C                 -3.34595100   -3.57823000   -1.35000100
 H                 -4.21095900   -3.22849600   -1.93151600
 H                 -3.71126900   -3.95466500   -0.38519500
 H                 -2.91118400   -4.43200100   -1.89233700
 C                 -4.29588300   -0.23058600   -0.64162700
 C                 -3.26115700   -1.94206600    1.50286100
 H                 -4.15538400   -2.51494200    1.21050900
 C                 -2.21043900   -2.92426800    2.03045400
 H                 -1.27603400   -2.40059200    2.27704900
 H                 -1.96084600   -3.71895400    1.31565900
 H                 -2.58009400   -3.40034700    2.95152400
 C                 -3.65009300   -0.93228300    2.59196500
 H                 -4.05845300   -1.46617500    3.46384500
 H                 -4.40470500   -0.20894200    2.25323800
 H                 -2.77032800   -0.35765600    2.91117700
 O                  2.28826000    0.15777200   -0.77657200
 Si                 1.19637400   -0.53367000    0.35969700
 Os                -0.97866300    0.52586500    0.28377100
 H                 -4.28160600    0.67738800   -0.01677700
 C                 -4.21985000    0.21160000   -2.11016100
 H                 -4.39987700   -0.63581100   -2.78641400
 H                 -4.99576600    0.96562000   -2.31137300
 H                 -3.24586500    0.65359300   -2.36048700
 C                 -5.61081400   -0.98273700   -0.38268700
 H                 -6.45317700   -0.36909100   -0.73875200
 H                 -5.65240500   -1.93759200   -0.92369700
 H                 -5.78574200   -1.18693000    0.68129100
100
 Complex 4-TZ    
 H                  0.00206400    0.64839300   -1.30035700
 H                  0.04829200   -1.08977200   -1.88453600
 H                  0.04624400   -2.34923500   -0.11797900
 P                 -2.26639100   -1.17923700   -0.52570300
 P                  2.35536100   -1.03980700   -0.45146900
 O                  0.05036900    1.48423400    2.11448500
 N                  0.06304500   -0.83020300    1.90262600
 C                 -1.58952200    2.71348100    0.18139300
 C                 -1.88795300    3.31534200   -1.05560900
 H                 -1.21438300    3.17391600   -1.90401900
 C                 -3.03928000    4.08574400   -1.23474700
 H                 -3.24999200    4.53262400   -2.20861800
 C                 -3.92168400    4.28373600   -0.16694200
 H                 -4.82579700    4.87978400   -0.30405400
 C                 -3.62648700    3.72692000    1.08136500
 H                 -4.29723000    3.89444300    1.92681000
 C                 -2.47020000    2.95842800    1.25121400
 H                 -2.24902000    2.54174500    2.23525400
 C                  1.33477800    2.84981100   -0.03683400
 C                  1.66924500    3.12213300   -1.37621300
 H                  1.16131900    2.58366900   -2.17992300
 C                  2.66292600    4.04725900   -1.70875300
 H                  2.90492400    4.23482600   -2.75699300
 C                  3.35424800    4.72153700   -0.69675200
 H                  4.13873700    5.43715000   -0.94968600
 C                  3.03070800    4.47444300    0.64176900
 H                  3.56209400    5.00129400    1.43722900
 C                  2.02616400    3.55666800    0.96415000
 H                  1.78138700    3.37738500    2.01338200
 C                  0.09975100    0.29160700    2.68724300
 C                  0.18776700    0.21636900    4.09015600
 H                  0.21927500    1.15160900    4.64663100
 C                  0.22986300   -1.02156400    4.71331800
 H                  0.29783200   -1.09071000    5.79971400
 C                  0.18289600   -2.17545000    3.91776700
 H                  0.21205300   -3.17371400    4.35236000
 C                  0.10178400   -2.03463600    2.54238900
 H                  0.07617000   -2.89655300    1.87933100
 C                 -2.60295100   -2.75517300   -1.49971300
 H                 -3.69582100   -2.88674300   -1.44576600
 C                 -2.19884200   -2.66652100   -2.97741000
 H                 -1.16703900   -2.30021900   -3.07881400
 H                 -2.85403900   -2.00070900   -3.55122400
 H                 -2.25400400   -3.66497000   -3.43924500
 C                 -1.93373300   -3.98104500   -0.85822900
 H                 -2.34442000   -4.90182400   -1.30175900
 H                 -2.07482600   -4.03863000    0.23003200
 H                 -0.85236100   -3.96171800   -1.04569800
 C                 -3.36012200    0.12059700   -1.32811900
 H                 -3.28175900    0.94447200   -0.59999200
 C                 -4.84353100   -0.23214600   -1.50159800
 H                 -5.36405000    0.60368500   -1.99521300
 H                 -5.34812200   -0.40910700   -0.54412800
 H                 -4.98401800   -1.12234100   -2.13316600
 C                 -2.77629300    0.63860600   -2.65210600
 H                 -3.00857800   -0.03485900   -3.48742400
 H                 -1.68627500    0.75157600   -2.60195900
 H                 -3.21427400    1.62034700   -2.88276100
 C                 -3.09728600   -1.58543600    1.12023600
 H                 -2.29500400   -2.15407700    1.61850200
 C                 -4.35718100   -2.46495700    1.13575800
 H                 -4.63434300   -2.67676500    2.18115800
 H                 -4.21285700   -3.43168900    0.63666100
 H                 -5.21770500   -1.97118800    0.66697800
 C                 -3.31201600   -0.30516700    1.93412300
 H                 -4.13851300    0.29981000    1.53330900
 H                 -2.41577600    0.32392800    1.93146500
 H                 -3.55161600   -0.55105700    2.98000500
 C                  2.79039700   -2.76931000   -1.05249400
 H                  3.89094400   -2.78370400   -1.11619400
 C                  2.21227400   -3.08620500   -2.43773400
 H                  2.44980500   -4.12627200   -2.71238500
 H                  2.61271900   -2.43412300   -3.22264400
 H                  1.11928400   -2.97349300   -2.43078100
 C                  2.34134700   -3.85213500   -0.05791600
 H                  1.24424800   -3.91099400   -0.03960400
 H                  2.67883000   -3.67341700    0.97159200
 H                  2.73143300   -4.83212700   -0.37423600
 C                  3.29869500    0.13173100   -1.57733200
 H                  3.16064900    1.08258600   -1.03666100
 C                  2.64161400    0.30502100   -2.95614500
 H                  2.97771900    1.25356900   -3.40250800
 H                  1.54691600    0.31682700   -2.89368500
 H                  2.93316300   -0.50121000   -3.64352200
 C                  4.80399400   -0.11818800   -1.74157800
 H                  5.01150500   -1.11212700   -2.16579800
 H                  5.35214300   -0.02839300   -0.79668300
 H                  5.22621200    0.62615400   -2.43533100
 C                  3.29126300   -0.98237800    1.19197900
 H                  2.57737500   -1.49816000    1.85483400
 C                  3.41894400    0.45957300    1.69534700
 H                  3.75394000    0.46748200    2.74404000
 H                  2.46871000    0.99889400    1.64292400
 H                  4.15120600    1.03345000    1.10845200
 C                  4.64054300   -1.71085400    1.31691500
 H                  5.43634500   -1.20819500    0.75346700
 H                  4.60811700   -2.75616700    0.98610600
 H                  4.94707000   -1.71359800    2.37536800
 Os                 0.02383400   -0.69192700   -0.29372300
 Si                -0.04998700    1.61577700    0.35218800
101
 Complex 5-TZ
 H                 -0.00871000    0.68290000   -1.27879300
 H                  0.07067200   -0.98597700   -1.91195700
 H                  0.09100700   -2.33060200   -0.26169400
 P                 -2.24459600   -1.17221600   -0.57993300
 P                  2.37183400   -0.96454900   -0.47922300
 N                  0.06979400   -0.96768600    1.88480100
 C                 -1.64499900    2.71581900    0.29820100
 C                 -1.91369200    3.41690400   -0.89372900
 H                 -1.20787300    3.36478300   -1.72478000
 C                 -3.07555900    4.17536800   -1.05542400
 H                 -3.25738700    4.69696100   -1.99750000
 C                 -4.00568900    4.26558600   -0.01426600
 H                 -4.91727000    4.85288600   -0.13872800
 C                 -3.74875600    3.60638300    1.19126600
 H                 -4.45868700    3.68055500    2.01791300
 C                 -2.58261000    2.84835600    1.34076600
 H                 -2.41253700    2.33538500    2.28930100
 C                  1.29081600    2.87097400    0.07272600
 C                  1.54415300    3.23195800   -1.26491200
 H                  0.97143400    2.76149800   -2.06764700
 C                  2.54416200    4.14648400   -1.60481800
 H                  2.71848700    4.39885600   -2.65290700
 C                  3.33168400    4.72441000   -0.60340500
 H                  4.12220300    5.43077600   -0.86304800
 C                  3.09807300    4.38701500    0.73328000
 H                  3.70749700    4.83145800    1.52309300
 C                  2.08574500    3.47900800    1.06132600
 H                  1.93443200    3.22540400    2.11362100
 C                  0.07723900    0.08635900    2.76834900
 C                  0.15891800   -0.13585100    4.16486200
 H                  0.17271000    0.72720300    4.83175300
 C                  0.22128500   -1.42386200    4.66554600
 H                  0.28389700   -1.59365700    5.74130200
 C                  0.20389200   -2.49992700    3.76408000
 H                  0.24995300   -3.53452600    4.10033700
 C                  0.13019800   -2.22301300    2.40965900
 H                  0.12608800   -3.01818500    1.66711700
 C                 -2.56125700   -2.69209300   -1.64528600
 H                 -3.65278000   -2.83824300   -1.60276000
 C                 -2.15518000   -2.51411000   -3.11433900
 H                 -1.12562200   -2.13601300   -3.19277800
 H                 -2.81405600   -1.81991500   -3.64931700
 H                 -2.20291900   -3.48388200   -3.63458800
 C                 -1.88113200   -3.94561700   -1.07285700
 H                 -2.27729600   -4.84374000   -1.57257300
 H                 -2.02887200   -4.06834000    0.00909800
 H                 -0.79881300   -3.90202200   -1.25076500
 C                 -3.35280000    0.15804300   -1.31364300
 H                 -3.30213100    0.93442600   -0.53304500
 C                 -4.82625200   -0.21103300   -1.53298300
 H                 -5.35782900    0.64623500   -1.97552500
 H                 -5.33946100   -0.46416400   -0.59745500
 H                 -4.93997400   -1.05814700   -2.22618400
 C                 -2.76158800    0.77525800   -2.59086900
 H                 -2.94786200    0.14501000   -3.47016800
 H                 -1.67852400    0.92695600   -2.50703000
 H                 -3.23189300    1.75233100   -2.77296700
 C                 -3.08007200   -1.68761400    1.03359700
 H                 -2.27506800   -2.28101900    1.49752200
 C                 -4.33425300   -2.57405400    0.99185600
 H                 -4.60689500   -2.85873600    2.02106600
 H                 -4.18585300   -3.50343200    0.42723000
 H                 -5.19926800   -2.05445500    0.56057400
 C                 -3.30258400   -0.46169800    1.92416000
 H                 -4.13480300    0.15943200    1.56108400
 H                 -2.40808600    0.16948600    1.95588700
 H                 -3.53819000   -0.77212900    2.95378200
 C                  2.83601100   -2.63238100   -1.22239000
 H                  3.93649100   -2.62045800   -1.29006200
 C                  2.25825900   -2.85221200   -2.62629200
 H                  2.52725800   -3.85801900   -2.98653200
 H                  2.62984200   -2.12520800   -3.35729500
 H                  1.16230800   -2.77753200   -2.60368400
 C                  2.41093100   -3.80048600   -0.31749300
 H                  1.31507200   -3.87975800   -0.30098500
 H                  2.74937300   -3.70086600    0.72214100
 H                  2.81597600   -4.74458000   -0.71417900
 C                  3.30713700    0.30912400   -1.49680700
 H                  3.13192200    1.21484600   -0.89349300
 C                  2.67163400    0.55948700   -2.87375000
 H                  2.97946400    1.54992300   -3.24199400
 H                  1.57613400    0.52764000   -2.83531900
 H                  3.00854900   -0.18344800   -3.61014200
 C                  4.82209300    0.11434800   -1.64747900
 H                  5.06858800   -0.84621200   -2.12453400
 H                  5.35098200    0.16592200   -0.68877800
 H                  5.23191200    0.91101300   -2.28863800
 C                  3.30031800   -1.03703700    1.16709500
 H                  2.59331100   -1.62158700    1.77799000
 C                  3.39400100    0.35868900    1.79249700
 H                  3.71213300    0.28367700    2.84402700
 H                  2.43082600    0.87734700    1.76721500
 H                  4.12435300    0.99217600    1.26794700
 C                  4.66321000   -1.74693200    1.23626400
 H                  5.45081100   -1.18361100    0.72106000
 H                  4.65189500   -2.76074500    0.81783700
 H                  4.96609600   -1.83391300    2.29228200
 Os                 0.03401700   -0.66550000   -0.30696100
 Si                -0.09047600    1.61751000    0.45670300
 N                  0.00334700    1.33706100    2.24127900
 H                 -0.03219100    2.08683400    2.92792000
